# Supplementary material for: Exerting the Appropriate Application of Methylprednisolone in Acute Spinal Cord Injury Based on Time Course Transcriptomics Analysis
Source: Int J Mol Sci. 2021 Dec 1;22(23):13024. doi: 10.3390/ijms222313024 (PMC8657964; doi:10.3390/ijms222313024)
Supplement: Supplementary file 1 [file ijms-22-13024-s001.zip]

Archive with 2 entries (2 files):
- Supplementary File 2.pdf
- Supplementary_File 1.xlsx
