# Supplementary material for: Exerting the Appropriate Application of Methylprednisolone in Acute Spinal Cord Injury Based on Time Course Transcriptomics Analysis
Source: Int J Mol Sci. 2021 Dec 1;22(23):13024. doi: 10.3390/ijms222313024 (PMC8657964; doi:10.3390/ijms222313024)
Supplement: Supplementary file 1 [file ijms-22-13024-s001.zip › Supplementary_File 1.xlsx]

## Sheet: SEMP_2-4-6h
Transcript Cluster ID	Chromosome	Exon Probe Set ID	Transcript Cluster Start	Transcript Cluster Length	Transcript ID	Transcript Description	Gene Title	Gene Symbol
10702660	1	10702661 /// 10702662 /// 10702663 /// 10702664 /// 10702665 /// 10702666 /// 10702667 /// 10702668 /// 10702669	34979039	89726	GENSCAN00000039091 /// GENSCAN00000039095 /// ENSRNOT00000060767 /// ENSRNOT00000083702 /// ENSRNOT00000026482 /// XM_006227847 /// XM_006227848 /// NM_057103 /// NM_001033653 /// AY695056 /// AY695057 /// AY695058 /// U41453	cdna:genscan chromosome:Rnor_6.0:1:40751102:40862696:1 transcript_biotype:protein_coding /// cdna:genscan chromosome:Rnor_6.0:1:40890625:40903950:1 transcript_biotype:protein_coding /// A kinase (PRKA) anchor protein 12 [gene_biotype:protein_coding transcript_biotype:protein_coding] /// A kinase (PRKA) anchor protein 12 [gene_biotype:protein_coding transcript_biotype:protein_coding] /// A kinase …	A kinase (PRKA) anchor protein 12	Akap12
10704482	1	10704483 /// 10704484 /// 10704485	76716252	2704	GENSCAN00000040807 /// ENSRNOT00000020609 /// NM_001106227	cdna:genscan chromosome:Rnor_6.0:1:78417900:78420356:1 transcript_biotype:protein_coding /// transmembrane protein 160 [gene_biotype:protein_coding transcript_biotype:protein_coding] /// Rattus norvegicus transmembrane protein 160 (Tmem160), mRNA.	transmembrane protein 160	Tmem160
10706291	1	10706292	93556551	106	ENSRNOT00000085507	U6 spliceosomal RNA [gene_biotype:snRNA transcript_biotype:snRNA]	---	---
10708152	1	10708153	135930774	372	---	---	---	---
10710739	1	10710740 /// 10710741 /// 10710742 /// 10710743 /// 10710744 /// 10710745 /// 10710746 /// 10710747 /// 10710748 /// 10710749 /// 10710750 /// 10710751	182242291	55957	GENSCAN00000020839 /// GENSCAN00000020868 /// ENSRNOT00000019640 /// XM_006230191 /// NM_199405 /// BC063186	cdna:genscan chromosome:Rnor_6.0:1:193328264:193364375:1 transcript_biotype:protein_coding /// cdna:genscan chromosome:Rnor_6.0:1:193374322:193389671:1 transcript_biotype:protein_coding /// leucine carboxyl methyltransferase 1 [gene_biotype:protein_coding transcript_biotype:protein_coding] /// PREDICTED: Rattus norvegicus leucine carboxyl methyltransferase 1 (Lcmt1), transcript variant X1, mRNA. …	leucine carboxyl methyltransferase 1	Lcmt1
10712211	1	10712212 /// 10712213 /// 10712214 /// 10712215 /// 10712216 /// 10712217 /// 10712218 /// 10712219 /// 10712220 /// 10712221 /// 10712222 /// 10712223	201329557	25697	GENSCAN00000039990 /// ENSRNOT00000021925 /// XM_006230532 /// NM_001106316 /// BC166496	cdna:genscan chromosome:Rnor_6.0:1:214095409:214147355:1 transcript_biotype:protein_coding /// phosphatidylserine synthase 2 [gene_biotype:protein_coding transcript_biotype:protein_coding] /// PREDICTED: Rattus norvegicus phosphatidylserine synthase 2 (Ptdss2), transcript variant X1, mRNA. /// Rattus norvegicus phosphatidylserine synthase 2 (Ptdss2), mRNA. /// Rattus norvegicus phosphatidylserine…	phosphatidylserine synthase 2	Ptdss2
10712517	1	10712518 /// 10712519 /// 10712520 /// 10712521 /// 10712522 /// 10712523 /// 10712524 /// 10712525 /// 10712526 /// 10712527	203327287	15760	GENSCAN00000013890 /// ENSRNOT00000027760 /// BC060583 /// FQ214006 /// FQ215739 /// FQ218562 /// U19894 /// NM_013087	cdna:genscan chromosome:Rnor_6.0:1:216178897:216256427:1 transcript_biotype:protein_coding /// Cd81 molecule [gene_biotype:protein_coding transcript_biotype:protein_coding] /// Rattus norvegicus Cd81 molecule, mRNA (cDNA clone MGC:72925 IMAGE:6918296), complete cds. /// Rattus norvegicus TL0AAA44YF11 mRNA sequence. /// Rattus norvegicus TL0ACA46YO03 mRNA sequence. /// Rattus norvegicus TL0ABA51YF…	Cd81 molecule	Cd81
10713050	1	10713051 /// 10713052 /// 10713053 /// 10713054 /// 10713055 /// 10713056 /// 10713057 /// 10713058 /// 10713059 /// 10713060	208104170	4288	GENSCAN00000032489 /// ENSRNOT00000027927 /// XM_006230701 /// NM_172334 /// AY093421 /// BC061802 /// FQ211621 /// FQ232646 /// FQ235188	cdna:genscan chromosome:Rnor_6.0:1:220840164:220844349:1 transcript_biotype:protein_coding /// fibroblast growth factor (acidic) intracellular binding protein [gene_biotype:protein_coding transcript_biotype:protein_coding] /// PREDICTED: Rattus norvegicus fibroblast growth factor (acidic) intracellular binding protein (Fibp), transcript variant X1, mRNA. /// Rattus norvegicus fibroblast growth fa…	fibroblast growth factor (acidic) intracellular binding protein	Fibp
10713648	1	10713649 /// 10713650	211441885	1213	GENSCAN00000058477 /// ENSRNOT00000026141 /// NM_001191104	cdna:genscan chromosome:Rnor_6.0:1:224970815:224972028:1 transcript_biotype:protein_coding /// transmembrane protein 223 [gene_biotype:protein_coding transcript_biotype:protein_coding] /// Rattus norvegicus transmembrane protein 223 (Tmem223), mRNA.	transmembrane protein 223	Tmem223
10713731	1	10713732 /// 10713733 /// 10713734 /// 10713735 /// 10713736	211597624	6549	GENSCAN00000058480 /// ENSRNOT00000026875 /// NM_001128184 /// BC166510 /// BC168710	cdna:genscan chromosome:Rnor_6.0:1:225120239:225148985:1 transcript_biotype:protein_coding /// beta-1,3-glucuronyltransferase 3 [gene_biotype:protein_coding transcript_biotype:protein_coding] /// Rattus norvegicus beta-1,3-glucuronyltransferase 3 (B3gat3), mRNA. /// Rattus norvegicus beta-1,3-glucuronyltransferase 3 (glucuronosyltransferase I), mRNA (cDNA clone MGC:188078 IMAGE:7127430), complete…	beta-1,3-glucuronyltransferase 3	B3gat3
10715813	1	10715814 /// 10715815 /// 10715816 /// 10715817 /// 10715818 /// 10715819 /// 10715820 /// 10715821 /// 10715822 /// 10715823 /// 10715824	251573683	17235	NM_001014030 /// GENSCAN00000009456 /// ENSRNOT00000043925 /// ENSRNOT00000088243 /// XM_006231506 /// XM_006231507 /// XM_008760432 /// XM_008760433 /// XM_008760434 /// BC083852	Rattus norvegicus transmembrane protein 180 (Tmem180), mRNA. /// cdna:genscan chromosome:Rnor_6.0:1:266113891:266121813:1 transcript_biotype:protein_coding /// transmembrane protein 180 [gene_biotype:protein_coding transcript_biotype:protein_coding] /// transmembrane protein 180 [gene_biotype:protein_coding transcript_biotype:protein_coding] /// PREDICTED: Rattus norvegicus transmembrane protein …	major facilitator superfamily domain containing 13A	Mfsd13a
10717014	1	10717015 /// 10717016 /// 10717017 /// 10717018	13630593	5203	GENSCAN00000059296 /// ENSRNOT00000079522 /// NM_001107515	cdna:genscan chromosome:Rnor_6.0:1:13713932:13719665:-1 transcript_biotype:protein_coding /// heme binding protein 2 [gene_biotype:protein_coding transcript_biotype:protein_coding] /// Rattus norvegicus heme binding protein 2 (Hebp2), mRNA.	heme binding protein 2	Hebp2
10717920	1	10717921 /// 10717922 /// 10717923 /// 10717924 /// 10717925 /// 10717926 /// 10717927 /// 10717928 /// 10717929 /// 10717930 /// 10717931 /// 10717932	41384339	5821045	GENSCAN00000024237 /// GENSCAN00000029397 /// ENSRNOT00000025580 /// ENSRNOT00000085501 /// NM_001101008 /// XM_003753172 /// XM_006222910 /// XM_003748695 /// XM_006227912 /// XM_008758772 /// XM_008758773 /// XM_008758774 /// BC098026 /// NM_001309449	cdna:genscan chromosome:Rnor_6.0:1:47494713:47569899:-1 transcript_biotype:protein_coding /// cdna:genscan chromosome:Rnor_6.0:1:53123901:53152772:-1 transcript_biotype:protein_coding /// T-cell activation RhoGTPase activating protein [gene_biotype:protein_coding transcript_biotype:protein_coding] /// FGFR1 oncogene partner [gene_biotype:protein_coding transcript_biotype:protein_coding] /// Rattu…	T-cell activation RhoGTPase activating protein /// Fgfr1 oncogene partner	Tagap /// Fgfr1op
10718566	1	10718567 /// 10718568 /// 10718569 /// 10718570 /// 10718571	64114233	26252	GENSCAN00000038862 /// ENSRNOT00000089944 /// XM_006228013 /// NM_080695 /// AF361345	cdna:genscan chromosome:Rnor_6.0:1:64375605:64401857:-1 transcript_biotype:protein_coding /// calcium channel, voltage-dependent, gamma subunit 7 [gene_biotype:protein_coding transcript_biotype:protein_coding] /// PREDICTED: Rattus norvegicus calcium channel, voltage-dependent, gamma subunit 7 (Cacng7), transcript variant X1, mRNA. /// Rattus norvegicus calcium channel, voltage-dependent, gamma s…	calcium channel, voltage-dependent, gamma subunit 7	Cacng7
10719021	1	10719022 /// 10719023 /// 10719024 /// 10719025 /// 10719026 /// 10719027 /// 10719028 /// 10719029 /// 10719030 /// 10719031 /// 10719032 /// 10719033 /// 10719034 /// 10719035	69466321	17260	GENSCAN00000045518 /// ENSRNOT00000068459 /// XM_006228216 /// NM_001106225 /// BC168158	cdna:genscan chromosome:Rnor_6.0:1:73723755:73753040:-1 transcript_biotype:protein_coding /// tweety family member 1 [gene_biotype:protein_coding transcript_biotype:protein_coding] /// PREDICTED: Rattus norvegicus tweety family member 1 (Ttyh1), transcript variant X1, mRNA. /// Rattus norvegicus tweety family member 1 (Ttyh1), mRNA. /// Rattus norvegicus tweety homolog 1 (Drosophila), mRNA (cDNA …	tweety family member 1	Ttyh1
10720907	1	10720908 /// 10720909 /// 10720910 /// 10720911 /// 10720912 /// 10720913 /// 10720914 /// 10720915 /// 10720916 /// 10720917	86162254	9874	GENSCAN00000000948 /// ENSRNOT00000092133 /// ENSRNOT00000028653 /// ENSRNOT00000079091 /// ENSRNOT00000090687 /// NM_001271045 /// NM_017288 /// NM_001271046 /// AF182949 /// BC094523 /// FQ216374 /// M91808	cdna:genscan chromosome:Rnor_6.0:1:89530153:89560331:-1 transcript_biotype:protein_coding /// sodium channel, voltage-gated, type I, beta subunit [gene_biotype:protein_coding transcript_biotype:protein_coding] /// sodium channel, voltage-gated, type I, beta subunit [gene_biotype:protein_coding transcript_biotype:protein_coding] /// sodium channel, voltage-gated, type I, beta subunit [gene_biotype…	sodium channel, voltage-gated, type I, beta subunit	Scn1b
10721350	1	10721351 /// 10721352 /// 10721353 /// 10721354 /// 10721355 /// 10721356 /// 10721357 /// 10721358 /// 10721359 /// 10721360	94967722	6319	GENSCAN00000013481 /// ENSRNOT00000026445 /// XM_006229000 /// XM_006229001 /// BC079041 /// NM_001004221	cdna:genscan chromosome:Rnor_6.0:1:100489822:100501354:-1 transcript_biotype:protein_coding /// ER membrane protein complex subunit 10 [gene_biotype:protein_coding transcript_biotype:protein_coding] /// PREDICTED: Rattus norvegicus ER membrane protein complex subunit 10 (Emc10), transcript variant X1, mRNA. /// PREDICTED: Rattus norvegicus ER membrane protein complex subunit 10 (Emc10), transcrip…	ER membrane protein complex subunit 10	Emc10
10721536	1	10721537 /// 10721538 /// 10721539 /// 10721540 /// 10721541 /// 10721542 /// 10721543 /// 10721544 /// 10721545 /// 10721546 /// 10721547 /// 10721548 /// 10721549 /// 10721550 /// 10721551 /// 10721552 /// 10721553 /// 10721554 /// 10721555 /// 10721556 /// 10721557 /// 10721558 /// 10721559 /// 10721560 /// 10721561 /// 10721562	95373160	30184	GENSCAN00000013438 /// ENSRNOT00000020304 /// XM_006229062 /// XM_006229063 /// XM_006229064 /// XM_006229065 /// NM_001107511	cdna:genscan chromosome:Rnor_6.0:1:100896947:100914082:-1 transcript_biotype:protein_coding /// adaptor-related protein complex 2, alpha 1 subunit [gene_biotype:protein_coding transcript_biotype:protein_coding] /// PREDICTED: Rattus norvegicus adaptor-related protein complex 2, alpha 1 subunit (Ap2a1), transcript variant X1, mRNA. /// PREDICTED: Rattus norvegicus adaptor-related protein complex 2…	adaptor-related protein complex 2, alpha 1 subunit	Ap2a1
10723728	1	10723729 /// 10723730 /// 10723731 /// 10723732 /// 10723733	154973796	10193	GENSCAN00000037716 /// ENSRNOT00000018091 /// NM_173105 /// AB023644 /// BC078694	cdna:genscan chromosome:Rnor_6.0:1:162712592:162713332:-1 transcript_biotype:protein_coding /// aquaporin 11 [gene_biotype:protein_coding transcript_biotype:protein_coding] /// Rattus norvegicus aquaporin 11 (Aqp11), mRNA. /// Rattus norvegicus AQP11 mRNA for aquaporin 11, complete cds. /// Rattus norvegicus aquaporin 11, mRNA (cDNA clone MGC:93078 IMAGE:7111950), complete cds.	aquaporin 11	Aqp11
10724013	1	10724014 /// 10724015 /// 10724016 /// 10724017 /// 10724018 /// 10724019 /// 10724020 /// 10724021 /// 10724022 /// 10724023 /// 10724024 /// 10724025 /// 10724026 /// 10724027 /// 10724028 /// 10724029 /// 10724030 /// 10724031 /// 10724032 /// 10724033 /// 10724034	158320672	55081	GENSCAN00000018258 /// GENSCAN00000018300 /// ENSRNOT00000089359	cdna:genscan chromosome:Rnor_6.0:1:165885822:165951265:-1 transcript_biotype:protein_coding /// cdna:genscan chromosome:Rnor_6.0:1:165953920:165967069:-1 transcript_biotype:protein_coding /// Rho guanine nucleotide exchange factor (GEF) 17 [gene_biotype:protein_coding transcript_biotype:protein_coding]	Rho guanine nucleotide exchange factor (GEF) 17 [Source:MGI Symbol;Acc:MGI:2673002]	Arhgef17
10724494	1	10724495 /// 10724496 /// 10724497 /// 10724498 /// 10724499 /// 10724500 /// 10724501 /// 10724502 /// 10724503 /// 10724504 /// 10724505 /// 10724506	163337590	25256	GENSCAN00000013725 /// ENSRNOT00000024850 /// NM_031786 /// AF036255	cdna:genscan chromosome:Rnor_6.0:1:170442071:170456644:-1 transcript_biotype:protein_coding /// tripartite motif-containing 3 [gene_biotype:protein_coding transcript_biotype:protein_coding] /// Rattus norvegicus tripartite motif-containing 3 (Trim3), mRNA. /// Rattus norvegicus RING finger protein mRNA, complete cds.	tripartite motif-containing 3	Trim3
10725474	1	10725475 /// 10725476 /// 10725477 /// 10725478 /// 10725479	180910183	11550	GENSCAN00000055872 /// ENSRNOT00000024471 /// XM_006230188 /// NM_001106294 /// FQ212475	cdna:genscan chromosome:Rnor_6.0:1:192048681:192057585:-1 transcript_biotype:protein_coding /// similar to Acyl carrier protein, mitochondrial precursor (ACP) (NADH-ubiquinone oxidoreductase 9.6 kDa subunit) (CI-SDAP) [gene_biotype:protein_coding transcript_biotype:protein_coding] /// PREDICTED: Rattus norvegicus NADH dehydrogenase (ubiquinone) 1, alpha/beta subcomplex, 1 (Ndufab1), transcript va…	NADH dehydrogenase (ubiquinone) 1, alpha/beta subcomplex, 1	Ndufab1
10725659	1	10725660 /// 10725661 /// 10725662 /// 10725663 /// 10725664 /// 10725665 /// 10725666 /// 10725667 /// 10725668 /// 10725669 /// 10725670 /// 10725671 /// 10725672 /// 10725673 /// 10725674	185455707	7280	GENSCAN00000016900 /// ENSRNOT00000024185 /// NM_001039208 /// BC110048	cdna:genscan chromosome:Rnor_6.0:1:197766023:197778129:-1 transcript_biotype:protein_coding /// spinster homolog 1 (Drosophila) [gene_biotype:protein_coding transcript_biotype:protein_coding] /// Rattus norvegicus spinster homolog 1 (Drosophila) (Spns1), mRNA. /// Rattus norvegicus similar to spinster-like protein, mRNA (cDNA clone MGC:125152 IMAGE:7315879), complete cds.	spinster homolog 1 (Drosophila)	Spns1
10726824	1	10726825 /// 10726826 /// 10726827 /// 10726828 /// 10726829 /// 10726830 /// 10726831 /// 10726832 /// 10726833 /// 10726834 /// 10726835	201617689	7848	GENSCAN00000039958 /// GENSCAN00000039968 /// ENSRNOT00000054869 /// ENSRNOT00000086238 /// ENSRNOT00000077776 /// ENSRNOT00000025240 /// XM_008774735 /// XM_008774736 /// XM_008774737 /// XM_008774738 /// XM_008774739 /// XM_006230557 /// XM_008759993 /// XM_008759994 /// XM_008759995 /// XM_008759996 /// XM_003749008 /// XM_008760026 /// XM_008760027 /// XM_008760028 /// XM_008760029 /// NM_001…	cdna:genscan chromosome:Rnor_6.0:1:214411737:214423881:-1 transcript_biotype:protein_coding /// cdna:genscan chromosome:Rnor_6.0:1:213974831:213986975:-1 transcript_biotype:protein_coding /// solute carrier family 25 (mitochondrial carrier, glutamate), member 22 [gene_biotype:protein_coding transcript_biotype:protein_coding] /// solute carrier family 25 (mitochondrial carrier, glutamate), member …	mitochondrial glutamate carrier 1-like /// solute carrier family 25 (mitochondrial carrier, glutamate), member 22	LOC100911440 /// Slc25a22
10727999	1	10728000 /// 10728001	208355217	1555	GENSCAN00000032436 /// ENSRNOT00000016987 /// NM_001015013 /// BC093377	cdna:genscan chromosome:Rnor_6.0:1:221086398:221087332:-1 transcript_biotype:protein_coding /// family with sequence similarity 89, member B [gene_biotype:protein_coding transcript_biotype:protein_coding] /// Rattus norvegicus family with sequence similarity 89, member B (Fam89b), mRNA. /// Rattus norvegicus mammary tumor virus receptor 2, mRNA (cDNA clone MGC:112670 IMAGE:7388027), complete cds.	family with sequence similarity 89, member B	Fam89b
10728383	1	10728384 /// 10728385	209886132	2330	GENSCAN00000025388 /// ENSRNOT00000028754 /// NM_134345 /// BC126066 /// FQ213112	cdna:genscan chromosome:Rnor_6.0:1:222452520:222468837:-1 transcript_biotype:protein_coding /// cytochrome c oxidase subunit VIIIa [gene_biotype:protein_coding transcript_biotype:protein_coding] /// Rattus norvegicus cytochrome c oxidase subunit VIIIa (Cox8a), mRNA. /// Rattus norvegicus cytochrome c oxidase, subunit VIIIa, mRNA (cDNA clone MGC:156494 IMAGE:7385046), complete cds. /// Rattus norv…	cytochrome c oxidase subunit VIIIa	Cox8a
10728800	1	10728801 /// 10728802 /// 10728803 /// 10728804 /// 10728805 /// 10728806 /// 10728807 /// 10728808 /// 10728809 /// 10728810 /// 10728811	213356270	11300	GENSCAN00000038712 /// ENSRNOT00000028971 /// XM_006231041 /// NM_178021 /// AY216677	cdna:genscan chromosome:Rnor_6.0:1:226912811:226924100:-1 transcript_biotype:protein_coding /// transmembrane protein 132A [gene_biotype:protein_coding transcript_biotype:protein_coding] /// PREDICTED: Rattus norvegicus transmembrane protein 132A (Tmem132a), transcript variant X1, mRNA. /// Rattus norvegicus transmembrane protein 132A (Tmem132a), mRNA. /// Rattus norvegicus GRP78 binding protein …	transmembrane protein 132A	Tmem132a
10731514	10	10731515 /// 10731516	5072357	12371	GENSCAN00000029772 /// ENSRNOT00000003544 /// XR_594556 /// NM_001109026	cdna:genscan chromosome:Rnor_6.0:10:5199612:5199899:1 transcript_biotype:protein_coding /// dexamethasone-induced transcript [gene_biotype:protein_coding transcript_biotype:protein_coding] /// PREDICTED: Rattus norvegicus uncharacterized LOC102553347 (LOC102553347), ncRNA. /// Rattus norvegicus dexamethasone-induced transcript (Dexi), mRNA.	dexamethasone-induced transcript /// uncharacterized LOC102553347	Dexi /// LOC102553347
10731517	10	10731518 /// 10731519 /// 10731520 /// 10731521 /// 10731522 /// 10731523	5173470	32524	GENSCAN00000029788 /// ENSRNOT00000029359 /// XM_006245717 /// XM_006245724 /// XM_006245725 /// XM_006245726 /// NM_001108263 /// FQ211935	cdna:genscan chromosome:Rnor_6.0:10:5262312:5333344:1 transcript_biotype:protein_coding /// trans-golgi network vesicle protein 23 homolog A (S. cerevisiae) [gene_biotype:protein_coding transcript_biotype:protein_coding] /// PREDICTED: Rattus norvegicus trans-golgi network vesicle protein 23 homolog A (S. cerevisiae) (Tvp23a), transcript variant X1, mRNA. /// PREDICTED: Rattus norvegicus trans-go…	trans-golgi network vesicle protein 23 homolog A (S. cerevisiae)	Tvp23a
10731686	10	10731687 /// 10731688 /// 10731689 /// 10731690 /// 10731691 /// 10731692 /// 10731693 /// 10731694 /// 10731695 /// 10731696 /// 10731697 /// 10731698	10683729	4619	GENSCAN00000054057 /// ENSRNOT00000004176 /// BC083789 /// BC098001 /// FQ213298 /// NM_001024864	cdna:genscan chromosome:Rnor_6.0:10:10761667:10784128:1 transcript_biotype:protein_coding /// rogdi homolog (Drosophila) [gene_biotype:protein_coding transcript_biotype:protein_coding] /// Rattus norvegicus leucine zipper domain protein, mRNA (cDNA clone IMAGE:7106105). /// Rattus norvegicus rogdi homolog (Drosophila), mRNA (cDNA clone MGC:116147 IMAGE:7453517), complete cds. /// Rattus norvegicu…	rogdi homolog	Rogdi
10731738	10	10731739 /// 10731740 /// 10731741 /// 10731742 /// 10731743 /// 10731744 /// 10731745	10891559	22489	GENSCAN00000011139 /// ENSRNOT00000004999 /// XM_006245811 /// XM_008767493 /// XM_008767494 /// XM_006245812 /// XM_006245813 /// XM_006245814 /// XM_006245815 /// XM_006245816 /// NM_001008360 /// BC085860	cdna:genscan chromosome:Rnor_6.0:10:10968124:10988245:1 transcript_biotype:protein_coding /// cell death-inducing p53 target 1 [gene_biotype:protein_coding transcript_biotype:protein_coding] /// PREDICTED: Rattus norvegicus cell death-inducing p53 target 1 (Cdip1), transcript variant X1, mRNA. /// PREDICTED: Rattus norvegicus cell death-inducing p53 target 1 (Cdip1), transcript variant X2, mRNA. …	cell death-inducing p53 target 1	Cdip1
10732500	10	10732501 /// 10732502 /// 10732503 /// 10732504 /// 10732505 /// 10732506 /// 10732507 /// 10732508 /// 10732509 /// 10732510	15089695	4555	GENSCAN00000030432 /// ENSRNOT00000026697 /// XM_008767587 /// NM_001191084 /// BC098800	cdna:genscan chromosome:Rnor_6.0:10:15191299:15197438:1 transcript_biotype:protein_coding /// WD repeat domain 24 [gene_biotype:protein_coding transcript_biotype:protein_coding] /// PREDICTED: Rattus norvegicus WD repeat domain 24 (Wdr24), transcript variant X1, mRNA. /// Rattus norvegicus WD repeat domain 24 (Wdr24), mRNA. /// Rattus norvegicus WD repeat domain 24, mRNA (cDNA clone IMAGE:7376043…	WD repeat domain 24	Wdr24
10732534	10	10732535 /// 10732536 /// 10732537 /// 10732538 /// 10732539 /// 10732540 /// 10732541 /// 10732542 /// 10732543 /// 10732544 /// 10732545 /// 10732546 /// 10732547 /// 10732548 /// 10732549 /// 10732550 /// 10732551 /// 10732552	15384697	12573	GENSCAN00000030413 /// GENSCAN00000030437 /// ENSRNOT00000027662 /// ENSRNOT00000079826 /// ENSRNOT00000027609 /// XM_001061401 /// XM_006245973 /// XM_008767577 /// XM_573060 /// NM_001106991 /// FQ219872	cdna:genscan chromosome:Rnor_6.0:10:15486038:15494374:1 transcript_biotype:protein_coding /// cdna:genscan chromosome:Rnor_6.0:10:15495684:15536366:1 transcript_biotype:protein_coding /// mitochondrial ribosomal protein L28 [gene_biotype:protein_coding transcript_biotype:protein_coding] /// transmembrane protein 8A [gene_biotype:protein_coding transcript_biotype:protein_coding] /// transmembrane …	mitochondrial ribosomal protein L28 /// transmembrane protein 8A	Mrpl28 /// Tmem8a
10734180	10	10734181 /// 10734182 /// 10734183 /// 10734184	46875351	4278	GENSCAN00000024634 /// ENSRNOT00000023838 /// XM_001077609 /// XM_008774962 /// XM_008774963 /// XM_006220694 /// XM_573103 /// XM_008767888 /// XM_008767889 /// XM_006246545 /// FQ215263	cdna:genscan chromosome:Rnor_6.0:10:46972484:46974608:1 transcript_biotype:protein_coding /// mitochondrial elongation factor 2 [gene_biotype:protein_coding transcript_biotype:protein_coding] /// PREDICTED: Rattus norvegicus mitochondrial elongation factor 2 (Mief2), transcript variant X1, mRNA. /// PREDICTED: Rattus norvegicus mitochondrial elongation factor 2 (Mief2), transcript variant X2, mRN…	mitochondrial elongation factor 2	Mief2
10734945	10	10734946 /// 10734947 /// 10734948 /// 10734949 /// 10734950 /// 10734951	56117229	1586	ENSRNOT00000087003 /// ENSRNOT00000057079 /// NM_001039378 /// AY903234 /// AY903235 /// AY903236 /// AY903237 /// AY903238 /// BC166871	trafficking protein particle complex 1 [gene_biotype:protein_coding transcript_biotype:protein_coding] /// trafficking protein particle complex 1 [gene_biotype:protein_coding transcript_biotype:protein_coding] /// Rattus norvegicus trafficking protein particle complex 1 (Trappc1), mRNA. /// Rattus norvegicus strain SHRSP trafficking protein particle complex 1 (Trappc1) mRNA, complete cds. /// Rat…	trafficking protein particle complex 1	Trappc1
10735615	10	10735616 /// 10735617 /// 10735618 /// 10735619 /// 10735620 /// 10735621 /// 10735622 /// 10735623 /// 10735624 /// 10735625 /// 10735626 /// 10735627 /// 10735628 /// 10735629 /// 10735630 /// 10735631 /// 10735632	59908749	23527	GENSCAN00000052985 /// ENSRNOT00000025009 /// XM_006246799 /// XM_008767866 /// XM_006246801 /// NM_031662 /// AB023658 /// L42810	cdna:genscan chromosome:Rnor_6.0:10:59566477:59607218:1 transcript_biotype:protein_coding /// calcium/calmodulin-dependent protein kinase kinase 1, alpha [gene_biotype:protein_coding transcript_biotype:protein_coding] /// PREDICTED: Rattus norvegicus calcium/calmodulin-dependent protein kinase kinase 1, alpha (Camkk1), transcript variant X1, mRNA. /// PREDICTED: Rattus norvegicus calcium/calmodul…	calcium/calmodulin-dependent protein kinase kinase 1, alpha	Camkk1
10736288	10	10736289 /// 10736290 /// 10736291 /// 10736292 /// 10736293 /// 10736294 /// 10736295 /// 10736296 /// 10736297 /// 10736298 /// 10736299	64621785	10235	GENSCAN00000014733 /// ENSRNOT00000013100 /// NM_001105816 /// FJ515740	cdna:genscan chromosome:Rnor_6.0:10:65781994:65793302:1 transcript_biotype:protein_coding /// polymerase (DNA-directed), delta interacting protein 2 [gene_biotype:protein_coding transcript_biotype:protein_coding] /// Rattus norvegicus polymerase (DNA-directed), delta interacting protein 2 (Poldip2), mRNA. /// Rattus norvegicus DNA-directed polymerase delta interacting protein 2 (Poldip2) mRNA, co…	polymerase (DNA-directed), delta interacting protein 2 [Source:RGD Symbol;Acc:1307022] /// polymerase (DNA-directed), delta interacting protein 2	Poldip2 /// Poldip2
10739086	10	10739087 /// 10739088 /// 10739089 /// 10739090 /// 10739091 /// 10739092 /// 10739093	95425049	26392	GENSCAN00000018228 /// ENSRNOT00000063858 /// NM_001107057 /// BC167045	cdna:genscan chromosome:Rnor_6.0:10:94207368:94249740:1 transcript_biotype:protein_coding /// DDB1 and CUL4 associated factor 7 [gene_biotype:protein_coding transcript_biotype:protein_coding] /// Rattus norvegicus DDB1 and CUL4 associated factor 7 (Dcaf7), mRNA. /// Rattus norvegicus WD repeat domain 68, mRNA (cDNA clone MGC:189321 IMAGE:7112910), complete cds.	DDB1 and CUL4 associated factor 7	Dcaf7
10739543	10	10739544 /// 10739545 /// 10739546 /// 10739547 /// 10739548	105499605	11825	ENSRNOT00000067838 /// XM_006221035	potassium channel tetramerization domain containing 2 [gene_biotype:protein_coding transcript_biotype:protein_coding] /// PREDICTED: Rattus norvegicus potassium channel tetramerization domain containing 2 (Kctd2), transcript variant X1, partial mRNA.	potassium channel tetramerization domain containing 2 [Source:RGD Symbol;Acc:1566063] /// potassium channel tetramerization domain containing 2	Kctd2 /// Kctd2
10740996	10	10740997 /// 10740998 /// 10740999 /// 10741000	13415669	5046	GENSCAN00000009098 /// ENSRNOT00000008736 /// XM_006245898 /// NM_130823 /// BC063154 /// D10874 /// FQ219834 /// FQ229188	cdna:genscan chromosome:Rnor_6.0:10:13528586:13546337:-1 transcript_biotype:protein_coding /// ATPase, H+ transporting, lysosomal V0 subunit C [gene_biotype:protein_coding transcript_biotype:protein_coding] /// PREDICTED: Rattus norvegicus ATPase, H+ transporting, lysosomal V0 subunit C (Atp6v0c), transcript variant X1, mRNA. /// Rattus norvegicus ATPase, H+ transporting, lysosomal V0 subunit C (…	ATPase, H+ transporting, lysosomal V0 subunit C	Atp6v0c
10742983	10	10742984 /// 10742985 /// 10742986	45222887	4392	GENSCAN00000017592 /// ENSRNOT00000073082 /// NM_001164264	cdna:genscan chromosome:Rnor_6.0:10:45269652:45279591:-1 transcript_biotype:protein_coding /// ring finger protein 187 [gene_biotype:protein_coding transcript_biotype:protein_coding] /// Rattus norvegicus ring finger protein 187 (Rnf187), mRNA.	ring finger protein 187	Rnf187
10743626	10	10743627 /// 10743628 /// 10743629 /// 10743630 /// 10743631 /// 10743632 /// 10743633 /// 10743634 /// 10743635 /// 10743636 /// 10743637 /// 10743638 /// 10743639 /// 10743640 /// 10743641 /// 10743642 /// 10743643 /// 10743644 /// 10743645 /// 10743646 /// 10743647	51314814	166520	GENSCAN00000016912 /// GENSCAN00000016928 /// ENSRNOT00000004829 /// ENSRNOT00000071595 /// XM_006220697 /// XM_006220698 /// XM_008774998 /// XM_008774999 /// XM_006246834 /// XM_006246835 /// XM_008767895 /// XM_008767896 /// BC107933	cdna:genscan chromosome:Rnor_6.0:10:51654464:51669210:-1 transcript_biotype:protein_coding /// cdna:genscan chromosome:Rnor_6.0:10:51502894:51637516:-1 transcript_biotype:protein_coding /// Rho GTPase activating protein 44 [gene_biotype:protein_coding transcript_biotype:protein_coding] /// Rho GTPase activating protein 44 [gene_biotype:protein_coding transcript_biotype:protein_coding] /// PREDICT…	Rho GTPase activating protein 44	Arhgap44
10744227	10	10744228 /// 10744229 /// 10744230 /// 10744231 /// 10744232	56619650	3322	GENSCAN00000030090 /// ENSRNOT00000020152 /// XM_008767766 /// NM_130816 /// AB079263	cdna:genscan chromosome:Rnor_6.0:10:56391371:56408929:-1 transcript_biotype:protein_coding /// fibroblast growth factor 11 [gene_biotype:protein_coding transcript_biotype:protein_coding] /// PREDICTED: Rattus norvegicus fibroblast growth factor 11 (Fgf11), transcript variant X1, mRNA. /// Rattus norvegicus fibroblast growth factor 11 (Fgf11), mRNA. /// Rattus norvegicus mRNA for FGF11, complete c…	fibroblast growth factor 11	Fgf11
10744370	10	10744371 /// 10744372 /// 10744373 /// 10744374 /// 10744375	57056385	3656	GENSCAN00000010486 /// ENSRNOT00000025403 /// NM_001005530 /// BC081902	cdna:genscan chromosome:Rnor_6.0:10:56827612:56830916:-1 transcript_biotype:protein_coding /// solute carrier family 16, member 13 [gene_biotype:protein_coding transcript_biotype:protein_coding] /// Rattus norvegicus solute carrier family 16, member 13 (Slc16a13), mRNA. /// Rattus norvegicus solute carrier family 16, member 13 (monocarboxylic acid transporter 13), mRNA (cDNA clone MGC:93826 IMAGE…	solute carrier family 16, member 13	Slc16a13
10744830	10	10744831 /// 10744832 /// 10744833 /// 10744834 /// 10744835 /// 10744836 /// 10744837 /// 10744838 /// 10744839 /// 10744840 /// 10744841 /// 10744842 /// 10744843 /// 10744844 /// 10744845 /// 10744846 /// 10744847 /// 10744848 /// 10744849 /// 10744850 /// 10744851 /// 10744852	61682030	176173	GENSCAN00000001775 /// ENSRNOT00000065045 /// ENSRNOT00000092203 /// NM_001107019 /// XM_008767831 /// XM_008767832	cdna:genscan chromosome:Rnor_6.0:10:61181982:61225795:-1 transcript_biotype:protein_coding /// RAP1 GTPase activating protein 2 [gene_biotype:protein_coding transcript_biotype:protein_coding] /// RAP1 GTPase activating protein 2 [gene_biotype:protein_coding transcript_biotype:protein_coding] /// Rattus norvegicus RAP1 GTPase activating protein 2 (Rap1gap2), mRNA. /// PREDICTED: Rattus norvegicus …	RAP1 GTPase activating protein 2	Rap1gap2
10744937	10	10744938	62672302	289	GENSCAN00000039535	cdna:genscan chromosome:Rnor_6.0:10:62200592:62200900:-1 transcript_biotype:protein_coding	---	---
10746158	10	10746159 /// 10746160 /// 10746161 /// 10746162 /// 10746163 /// 10746164 /// 10746165 /// 10746166 /// 10746167 /// 10746168 /// 10746169 /// 10746170 /// 10746171	77513434	21430	OTTRNOT00000001390 /// OTTRNOT00000001391 /// ENSRNOT00000076587 /// ENSRNOT00000003179 /// XM_006247070 /// XM_006247071 /// NM_001039341 /// BC110049	diacylglycerol kinase, epsilon 64kDa[gene_biotype:protein_coding transcript_biotype:nonsense_mediated_decay] /// diacylglycerol kinase, epsilon 64kDa[gene_biotype:protein_coding transcript_biotype:protein_coding] /// diacylglycerol kinase, epsilon 64kDa [gene_biotype:protein_coding transcript_biotype:nonsense_mediated_decay] /// diacylglycerol kinase, epsilon 64kDa [gene_biotype:protein_coding tr…	diacylglycerol kinase, epsilon 64kDa	Dgke
10746575	10	10746576 /// 10746577 /// 10746578 /// 10746579 /// 10746580 /// 10746581 /// 10746582	84762487	19039	GENSCAN00000038478 /// ENSRNOT00000055500 /// NM_001037643 /// BC107663	cdna:genscan chromosome:Rnor_6.0:10:83871448:83941167:-1 transcript_biotype:protein_coding /// ubiquitin-conjugating enzyme E2Z [gene_biotype:protein_coding transcript_biotype:protein_coding] /// Rattus norvegicus ubiquitin-conjugating enzyme E2Z (Ube2z), mRNA. /// Rattus norvegicus ubiquitin-conjugating enzyme E2Z, mRNA (cDNA clone MGC:124852 IMAGE:7936709), complete cds.	ubiquitin-conjugating enzyme E2Z	Ube2z
10750898	11	10750899	51519795	110	ENSRNOT00000077576 /// ENSRNOT00000090935	U6 spliceosomal RNA [gene_biotype:snRNA transcript_biotype:snRNA] /// U6 spliceosomal RNA [gene_biotype:snRNA transcript_biotype:snRNA]	---	---
10752137	11	10752138 /// 10752139 /// 10752140 /// 10752141 /// 10752142 /// 10752143 /// 10752144 /// 10752145	82531572	3769	GENSCAN00000027178 /// ENSRNOT00000002331 /// ENSRNOT00000073703 /// XM_006248558 /// NM_001142363 /// NR_024535 /// BC088475	cdna:genscan chromosome:Rnor_6.0:11:83986248:83991620:1 transcript_biotype:protein_coding /// ALG3, alpha-1,3- mannosyltransferase [gene_biotype:protein_coding transcript_biotype:protein_coding] /// ALG3, alpha-1,3- mannosyltransferase [gene_biotype:protein_coding transcript_biotype:protein_coding] /// PREDICTED: Rattus norvegicus ALG3, alpha-1,3- mannosyltransferase (Alg3), transcript variant X1…	ALG3, alpha-1,3- mannosyltransferase	Alg3
10753135	11	10753136 /// 10753137 /// 10753138 /// 10753139 /// 10753140 /// 10753141 /// 10753142	31533819	32806	GENSCAN00000026915 /// ENSRNOT00000002775 /// XM_006248066 /// XM_006248067 /// XM_006248068 /// XM_006248069 /// NM_001025014 /// BC091349 /// FQ221548	cdna:genscan chromosome:Rnor_6.0:11:31721072:31763667:-1 transcript_biotype:protein_coding /// transmembrane protein 50B [gene_biotype:protein_coding transcript_biotype:protein_coding] /// PREDICTED: Rattus norvegicus transmembrane protein 50B (Tmem50b), transcript variant X1, mRNA. /// PREDICTED: Rattus norvegicus transmembrane protein 50B (Tmem50b), transcript variant X2, mRNA. /// PREDICTED: R…	transmembrane protein 50B	Tmem50b
10755426	11	10755427 /// 10755428 /// 10755429 /// 10755430 /// 10755431 /// 10755432 /// 10755433 /// 10755434 /// 10755435 /// 10755436 /// 10755437 /// 10755438 /// 10755439 /// 10755440 /// 10755441 /// 10755442 /// 10755443 /// 10755444 /// 10755445 /// 10755446 /// 10755447	82570495	11733	GENSCAN00000027218 /// ENSRNOT00000002327 /// NM_001011896 /// BC082042	cdna:genscan chromosome:Rnor_6.0:11:84026511:84047497:-1 transcript_biotype:protein_coding /// ATP-binding cassette, subfamily F (GCN20), member 3 [gene_biotype:protein_coding transcript_biotype:protein_coding] /// Rattus norvegicus ATP-binding cassette, subfamily F (GCN20), member 3 (Abcf3), mRNA. /// Rattus norvegicus ATP-binding cassette, sub-family F (GCN20), member 3, mRNA (cDNA clone MGC:95…	ATP-binding cassette, subfamily F (GCN20), member 3	Abcf3
10756740	12	10756741 /// 10756742 /// 10756743 /// 10756744 /// 10756745 /// 10756746	11606551	13266	GENSCAN00000039417 /// ENSRNOT00000039191 /// XM_001064018 /// XM_003751128	cdna:genscan chromosome:Rnor_6.0:12:13284514:13364338:1 transcript_biotype:protein_coding /// similar to Protein C7orf26 homolog [gene_biotype:protein_coding transcript_biotype:protein_coding] /// PREDICTED: Rattus norvegicus similar to Protein C7orf26 homolog (LOC683674), mRNA. /// PREDICTED: Rattus norvegicus similar to Protein C7orf26 homolog (LOC683674), mRNA.	similar to Protein C7orf26 homolog [Source:RGD Symbol;Acc:1584479] /// similar to Protein C7orf26 homolog	LOC683674 /// LOC683674
10757001	12	10757002 /// 10757003 /// 10757004 /// 10757005 /// 10757006 /// 10757007 /// 10757008 /// 10757009 /// 10757010 /// 10757011 /// 10757012 /// 10757013 /// 10757014 /// 10757015 /// 10757016 /// 10757017 /// 10757018 /// 10757019 /// 10757020 /// 10757021 /// 10757022 /// 10757023 /// 10757024 /// 10757025 /// 10757026 /// 10757027 /// 10757028 /// 10757029 /// 10757030 /// 10757031 /// 10757032 …	15323223	40907	GENSCAN00000011827 /// GENSCAN00000035421 /// ENSRNOT00000001727 /// ENSRNOT00000060370 /// XR_590076 /// XM_006221275 /// XM_006221276 /// XM_006221277 /// XR_595268 /// XM_008769039 /// XM_006248988 /// XM_003751137	cdna:genscan chromosome:Rnor_6.0:12:18061938:18082110:1 transcript_biotype:protein_coding /// cdna:genscan chromosome:Rnor_6.0:12:16934371:16974659:1 transcript_biotype:protein_coding /// integrator complex subunit 1 [gene_biotype:protein_coding transcript_biotype:protein_coding] /// integrator complex subunit 1 [gene_biotype:protein_coding transcript_biotype:protein_coding] /// PREDICTED: Rattus…	integrator complex subunit 1-like /// integrator complex subunit 1 [Source:RGD Symbol;Acc:1308908] /// uncharacterized LOC102546414 /// integrator complex subunit 1	LOC103689975 /// Ints1 /// LOC102546414 /// Ints1
10757717	12	10757718 /// 10757719 /// 10757720 /// 10757721 /// 10757722	22858647	4558	GENSCAN00000042038 /// ENSRNOT00000033499 /// XM_006221338 /// XM_001077705 /// XM_006249213 /// XM_213758	cdna:genscan chromosome:Rnor_6.0:12:24779596:24807277:1 transcript_biotype:protein_coding /// Williams-Beuren syndrome chromosome region 28 [gene_biotype:protein_coding transcript_biotype:protein_coding] /// PREDICTED: Rattus norvegicus Williams-Beuren syndrome chromosome region 28 (Wbscr28), transcript variant X1, mRNA. /// PREDICTED: Rattus norvegicus Williams-Beuren syndrome chromosome region …	Williams-Beuren syndrome chromosome region 28	Wbscr28
10757962	12	10757963 /// 10757964 /// 10757965 /// 10757966 /// 10757967 /// 10757968 /// 10757969 /// 10757970 /// 10757971 /// 10757972 /// 10757973 /// 10757974 /// 10757975 /// 10757976 /// 10757977 /// 10757978 /// 10757979 /// 10757980 /// 10757981 /// 10757982 /// 10757983 /// 10757984 /// 10757985	27702882	18910	GENSCAN00000043210 /// ENSRNOT00000001211 /// XM_006249245 /// XM_006249247 /// NM_021577 /// BC078682 /// BC097270 /// D28501	cdna:genscan chromosome:Rnor_6.0:12:30166032:30194703:1 transcript_biotype:protein_coding /// argininosuccinate lyase [gene_biotype:protein_coding transcript_biotype:protein_coding] /// PREDICTED: Rattus norvegicus argininosuccinate lyase (Asl), transcript variant X1, mRNA. /// PREDICTED: Rattus norvegicus argininosuccinate lyase (Asl), transcript variant X2, mRNA. /// Rattus norvegicus argininos…	argininosuccinate lyase	Asl
10758555	12	10758556 /// 10758557 /// 10758558 /// 10758559 /// 10758560 /// 10758561 /// 10758562 /// 10758563 /// 10758564 /// 10758565 /// 10758566 /// 10758567 /// 10758568 /// 10758569 /// 10758570 /// 10758571 /// 10758572 /// 10758573 /// 10758574 /// 10758575 /// 10758576 /// 10758577 /// 10758578	35266600	49629	GENSCAN00000025712 /// ENSRNOT00000001738 /// ENSRNOT00000024347 /// NM_001110823 /// NR_027839 /// NM_001110139 /// J04022 /// J04023 /// J04024	cdna:genscan chromosome:Rnor_6.0:12:39554409:39599593:1 transcript_biotype:protein_coding /// ATPase, Ca++ transporting, cardiac muscle, slow twitch 2 [gene_biotype:protein_coding transcript_biotype:protein_coding] /// ATPase, Ca++ transporting, cardiac muscle, slow twitch 2 [gene_biotype:protein_coding transcript_biotype:protein_coding] /// Rattus norvegicus ATPase, Ca++ transporting, cardiac mu…	ATPase, Ca++ transporting, cardiac muscle, slow twitch 2	Atp2a2
10758830	12	10758831 /// 10758832 /// 10758833 /// 10758834 /// 10758835 /// 10758836 /// 10758837 /// 10758838 /// 10758839 /// 10758840 /// 10758841 /// 10758842	37260677	19165	GENSCAN00000030261 /// ENSRNOT00000001872 /// NM_139255 /// AY095481	cdna:genscan chromosome:Rnor_6.0:12:41600016:41618765:1 transcript_biotype:protein_coding /// phospholipase B domain containing 2 [gene_biotype:protein_coding transcript_biotype:protein_coding] /// Rattus norvegicus phospholipase B domain containing 2 (Plbd2), mRNA. /// Rattus norvegicus RDCR-0918-3 protein mRNA, complete cds.	phospholipase B domain containing 2	Plbd2
10758978	12	10758979 /// 10758980 /// 10758981	42530091	3053	GENSCAN00000018901 /// ENSRNOT00000001545 /// NM_012814 /// FQ221968	cdna:genscan chromosome:Rnor_6.0:12:47024464:47027304:1 transcript_biotype:protein_coding /// cytochrome c oxidase, subunit VIa, polypeptide 1 [gene_biotype:protein_coding transcript_biotype:protein_coding] /// Rattus norvegicus cytochrome c oxidase, subunit VIa, polypeptide 1 (Cox6a1), mRNA. /// Rattus norvegicus TL0ADA2YI07 mRNA sequence.	cytochrome c oxidase, subunit VIa, polypeptide 1	Cox6a1
10760307	12	10760308 /// 10760309 /// 10760310 /// 10760311 /// 10760312 /// 10760313 /// 10760314 /// 10760315 /// 10760316 /// 10760317 /// 10760318 /// 10760319 /// 10760320 /// 10760321	10757608	79098	GENSCAN00000036132 /// ENSRNOT00000046381 /// NM_001137641	cdna:genscan chromosome:Rnor_6.0:12:12406190:12525026:-1 transcript_biotype:protein_coding /// lemur tyrosine kinase 2 [gene_biotype:protein_coding transcript_biotype:protein_coding] /// Rattus norvegicus lemur tyrosine kinase 2 (Lmtk2), mRNA.	lemur tyrosine kinase 2	Lmtk2
10760677	12	10760678 /// 10760679 /// 10760680 /// 10760681 /// 10760682 /// 10760683 /// 10760684 /// 10760685 /// 10760686	15878193	17345	GENSCAN00000035389 /// ENSRNOT00000001745 /// XM_006248927 /// NM_001163320	cdna:genscan chromosome:Rnor_6.0:12:17470103:17486050:-1 transcript_biotype:protein_coding /// golgi to ER traffic protein 4 homolog (S. cerevisiae) [gene_biotype:protein_coding transcript_biotype:protein_coding] /// PREDICTED: Rattus norvegicus golgi to ER traffic protein 4 homolog (S. cerevisiae) (Get4), transcript variant X1, mRNA. /// Rattus norvegicus golgi to ER traffic protein 4 (Get4), mR…	golgi to ER traffic protein 4	Get4
10760877	12	10760878 /// 10760879 /// 10760880 /// 10760881 /// 10760882 /// 10760883 /// 10760884 /// 10760885 /// 10760886 /// 10760887 /// 10760888 /// 10760889 /// 10760890	17843341	5531	GENSCAN00000025074 /// ENSRNOT00000085853 /// ENSRNOT00000060020 /// NM_001024969 /// FQ211718	cdna:genscan chromosome:Rnor_6.0:12:19577996:19582002:-1 transcript_biotype:protein_coding /// similar to hypothetical protein FLJ10925 [gene_biotype:protein_coding transcript_biotype:protein_coding] /// similar to hypothetical protein FLJ10925 [gene_biotype:protein_coding transcript_biotype:protein_coding] /// Rattus norvegicus similar to hypothetical protein FLJ10925 (RGD1305455), mRNA. /// Rat…	similar to hypothetical protein FLJ10925	RGD1305455
10761545	12	10761546 /// 10761547 /// 10761548	32270907	11821	GENSCAN00000055688 /// GENSCAN00000059180 /// ENSRNOT00000001295 /// NM_001017487 /// BC085334	cdna:genscan chromosome:Rnor_6.0:12:36576364:36587821:-1 transcript_biotype:protein_coding /// cdna:genscan scaffold:Rnor_6.0:KL568039.1:3495:17631:-1 transcript_biotype:protein_coding /// Bri3 binding protein [gene_biotype:protein_coding transcript_biotype:protein_coding] /// Rattus norvegicus Bri3 binding protein (Bri3bp), mRNA. /// Rattus norvegicus Bri3 binding protein, mRNA (cDNA clone MGC:1…	Bri3 binding protein	Bri3bp
10762593	12	10762594 /// 10762595 /// 10762596 /// 10762597 /// 10762598 /// 10762599	42228638	14109	GENSCAN00000009114 /// ENSRNOT00000030031 /// XM_008769221 /// NM_001013046 /// BC085769	cdna:genscan chromosome:Rnor_6.0:12:46705653:46745351:-1 transcript_biotype:protein_coding /// RAB35, member RAS oncogene family [gene_biotype:protein_coding transcript_biotype:protein_coding] /// PREDICTED: Rattus norvegicus RAB35, member RAS oncogene family (Rab35), transcript variant X1, mRNA. /// Rattus norvegicus RAB35, member RAS oncogene family (Rab35), mRNA. /// Rattus norvegicus RAB35, m…	RAB35, member RAS oncogene family	Rab35
10763367	13	10763368 /// 10763369 /// 10763370 /// 10763371 /// 10763372 /// 10763373 /// 10763374	13632596	9009	GENSCAN00000059183 /// ENSRNOT00000003409 /// XM_008769495 /// XM_006249639 /// NM_021696 /// X64563	cdna:genscan chromosome:Rnor_6.0:13:27454029:27483635:1 transcript_biotype:protein_coding /// serpin peptidase inhibitor, clade B (ovalbumin), member 2 [gene_biotype:protein_coding transcript_biotype:protein_coding] /// PREDICTED: Rattus norvegicus serpin peptidase inhibitor, clade B (ovalbumin), member 2 (Serpinb2), transcript variant X1, mRNA. /// PREDICTED: Rattus norvegicus serpin peptidase i…	serpin peptidase inhibitor, clade B (ovalbumin), member 2	Serpinb2
10764983	13	10764984 /// 10764985	75614864	5724	OTTRNOT00000000229 /// OTTRNOT00000000230 /// OTTRNOT00000000231 /// OTTRNOT00000000232 /// OTTRNOT00000000233 /// OTTRNOT00000000234 /// GENSCAN00000040887 /// ENSRNOT00000003460 /// ENSRNOT00000076962 /// ENSRNOT00000076675 /// ENSRNOT00000076539 /// ENSRNOT00000076320 /// ENSRNOT00000076016 /// XM_006250098 /// NM_001105963 /// BC166895	mitochondrial ribosomal protein S14[gene_biotype:protein_coding transcript_biotype:protein_coding] /// mitochondrial ribosomal protein S14[gene_biotype:protein_coding transcript_biotype:processed_transcript] /// mitochondrial ribosomal protein S14[gene_biotype:protein_coding transcript_biotype:retained_intron] /// mitochondrial ribosomal protein S14[gene_biotype:protein_coding transcript_biotype:…	mitochondrial ribosomal protein S14	Mrps14
10765293	13	10765294 /// 10765295 /// 10765296 /// 10765297	81184844	17100	GENSCAN00000023489 /// ENSRNOT00000004206 /// XM_006250126 /// XM_006250127 /// NM_001077643 /// FQ215073 /// FQ222522 /// FQ224252	cdna:genscan chromosome:Rnor_6.0:13:83681322:83745454:1 transcript_biotype:protein_coding /// mitochondrial pyruvate carrier 2 [gene_biotype:protein_coding transcript_biotype:protein_coding] /// PREDICTED: Rattus norvegicus mitochondrial pyruvate carrier 2 (Mpc2), transcript variant X1, mRNA. /// PREDICTED: Rattus norvegicus mitochondrial pyruvate carrier 2 (Mpc2), transcript variant X2, mRNA. //…	mitochondrial pyruvate carrier 2	Mpc2
10766760	13	10766761 /// 10766762 /// 10766763 /// 10766764	107781918	66880	GENSCAN00000005674 /// ENSRNOT00000064492 /// XM_008769875 /// NM_001109376	cdna:genscan chromosome:Rnor_6.0:13:110397047:110522769:1 transcript_biotype:protein_coding /// lysophosphatidylglycerol acyltransferase 1 [gene_biotype:protein_coding transcript_biotype:protein_coding] /// PREDICTED: Rattus norvegicus lysophosphatidylglycerol acyltransferase 1 (Lpgat1), transcript variant X1, mRNA. /// Rattus norvegicus lysophosphatidylglycerol acyltransferase 1 (Lpgat1), mRNA.	lysophosphatidylglycerol acyltransferase 1	Lpgat1
10768346	13	10768347 /// 10768348 /// 10768349 /// 10768350 /// 10768351 /// 10768352	58121180	4334	GENSCAN00000000219 /// ENSRNOT00000005251 /// XM_006249974 /// NM_019336 /// BC098681 /// FQ234088	cdna:genscan chromosome:Rnor_6.0:13:61056025:61069425:-1 transcript_biotype:protein_coding /// regulator of G-protein signaling 1 [gene_biotype:protein_coding transcript_biotype:protein_coding] /// PREDICTED: Rattus norvegicus regulator of G-protein signaling 1 (Rgs1), transcript variant X1, mRNA. /// Rattus norvegicus regulator of G-protein signaling 1 (Rgs1), mRNA. /// Rattus norvegicus regulat…	regulator of G-protein signaling 1	Rgs1
10769830	13	10769831 /// 10769832 /// 10769833 /// 10769834 /// 10769835 /// 10769836 /// 10769837 /// 10769838 /// 10769839	87124617	12874	GENSCAN00000044017 /// ENSRNOT00000058423 /// XM_003751277 /// XM_008769779 /// BC082067 /// NM_001011907	cdna:genscan chromosome:Rnor_6.0:13:89602185:89619382:-1 transcript_biotype:protein_coding /// NADH dehydrogenase (ubiquinone) Fe-S protein 2 [gene_biotype:protein_coding transcript_biotype:protein_coding] /// PREDICTED: Rattus norvegicus NADH dehydrogenase (ubiquinone) Fe-S protein 2 (Ndufs2), transcript variant X1, mRNA. /// PREDICTED: Rattus norvegicus NADH dehydrogenase [ubiquinone] iron-sulf…	NADH dehydrogenase (ubiquinone) Fe-S protein 2 /// NADH dehydrogenase [ubiquinone] iron-sulfur protein 2, mitochondrial-like	Ndufs2 /// LOC103690046
10770924	14	10770925 /// 10770926 /// 10770927 /// 10770928 /// 10770929 /// 10770930 /// 10770931 /// 10770932 /// 10770933 /// 10770934 /// 10770935 /// 10770936 /// 10770937 /// 10770938 /// 10770939 /// 10770940 /// 10770941 /// 10770942 /// 10770943 /// 10770944 /// 10770945 /// 10770946 /// 10770947	1600163	14343	GENSCAN00000016564 /// ENSRNOT00000032056 /// NM_001198804	cdna:genscan chromosome:Rnor_6.0:14:2069496:2081735:1 transcript_biotype:protein_coding /// diacylglycerol kinase, theta [gene_biotype:protein_coding transcript_biotype:protein_coding] /// Rattus norvegicus diacylglycerol kinase, theta (Dgkq), mRNA.	diacylglycerol kinase, theta	Dgkq
10770976	14	10770977 /// 10770978 /// 10770979 /// 10770980 /// 10770981 /// 10770982 /// 10770983	1731039	32133	GENSCAN00000016574 /// ENSRNOT00000061720 /// XM_006250571 /// NM_022864 /// BC093605 /// D70817 /// U35098	cdna:genscan chromosome:Rnor_6.0:14:2185102:2225021:1 transcript_biotype:protein_coding /// complexin 1 [gene_biotype:protein_coding transcript_biotype:protein_coding] /// PREDICTED: Rattus norvegicus complexin 1 (Cplx1), transcript variant X1, mRNA. /// Rattus norvegicus complexin 1 (Cplx1), mRNA. /// Rattus norvegicus complexin 1, mRNA (cDNA clone MGC:105424 IMAGE:7317504), complete cds. /// Ra…	complexin 1	Cplx1
10771012	14	10771013 /// 10771014 /// 10771015 /// 10771016 /// 10771017	2326255	77112	GENSCAN00000016551 /// ENSRNOT00000030479 /// NM_001170456 /// BC166752 /// FQ211286	cdna:genscan chromosome:Rnor_6.0:14:2790205:2859433:1 transcript_biotype:protein_coding /// family with sequence similarity 69, member A [gene_biotype:protein_coding transcript_biotype:protein_coding] /// Rattus norvegicus family with sequence similarity 69, member A (Fam69a), mRNA. /// Rattus norvegicus family with sequence similarity 69, member A, mRNA (cDNA clone MGC:188491 IMAGE:5621368), com…	family with sequence similarity 69, member A	Fam69a
10771869	14	10771870 /// 10771871 /// 10771872 /// 10771873 /// 10771874 /// 10771875 /// 10771876 /// 10771877 /// 10771878 /// 10771879 /// 10771880	20992217	16363	GENSCAN00000000430 /// ENSRNOT00000004551 /// ENSRNOT00000086571 /// XM_006250775 /// NM_001100890	cdna:genscan chromosome:Rnor_6.0:14:21040008:21055517:1 transcript_biotype:protein_coding /// G-rich RNA sequence binding factor 1 [gene_biotype:protein_coding transcript_biotype:protein_coding] /// G-rich RNA sequence binding factor 1 [gene_biotype:protein_coding transcript_biotype:protein_coding] /// PREDICTED: Rattus norvegicus G-rich RNA sequence binding factor 1 (Grsf1), transcript variant X…	G-rich RNA sequence binding factor 1	Grsf1
10773588	14	10773589	82732737	103	ENSRNOT00000089647	U6 spliceosomal RNA [gene_biotype:snRNA transcript_biotype:snRNA]	---	---
10777378	14	10777379 /// 10777380 /// 10777381 /// 10777382 /// 10777383 /// 10777384 /// 10777385 /// 10777386 /// 10777387 /// 10777388 /// 10777389 /// 10777390 /// 10777391 /// 10777392 /// 10777393 /// 10777394 /// 10777395 /// 10777396 /// 10777397	79076301	45939	GENSCAN00000037727 /// GENSCAN00000037769 /// ENSRNOT00000065334 /// XM_006251084 /// NM_012932 /// U52095 /// U52102	cdna:genscan chromosome:Rnor_6.0:14:78310241:78312675:-1 transcript_biotype:protein_coding /// cdna:genscan chromosome:Rnor_6.0:14:78267847:78293827:-1 transcript_biotype:protein_coding /// collapsin response mediator protein 1 [gene_biotype:protein_coding transcript_biotype:protein_coding] /// PREDICTED: Rattus norvegicus collapsin response mediator protein 1 (Crmp1), transcript variant X1, mRNA…	collapsin response mediator protein 1	Crmp1
10778661	14	10778662 /// 10778663 /// 10778664 /// 10778665 /// 10778666 /// 10778667 /// 10778668 /// 10778669 /// 10778670 /// 10778671 /// 10778672	102259130	14695	GENSCAN00000010284 /// ENSRNOT00000011429 /// NM_033235 /// NM_001316877 /// AF075574 /// AF093773 /// BC059124 /// FQ212736 /// FQ215010 /// FQ217819 /// FQ224699	cdna:genscan chromosome:Rnor_6.0:14:106379145:106491193:-1 transcript_biotype:protein_coding /// malate dehydrogenase 1, NAD (soluble) [gene_biotype:protein_coding transcript_biotype:protein_coding] /// Rattus norvegicus malate dehydrogenase 1, NAD (soluble) (Mdh1), transcript variant 1, mRNA. /// Rattus norvegicus malate dehydrogenase 1, NAD (soluble) (Mdh1), transcript variant 1, mRNA. /// Ratt…	malate dehydrogenase 1, NAD (soluble)	Mdh1
10781355	15	10781356 /// 10781357 /// 10781358 /// 10781359 /// 10781360	50860503	11249	GENSCAN00000020364 /// GENSCAN00000029651 /// ENSRNOT00000074912 /// ENSRNOT00000014441 /// XM_006252293 /// XM_008770837 /// XM_006252260 /// NM_001017376 /// BC092627	cdna:genscan chromosome:Rnor_6.0:15:52152839:52158796:1 transcript_biotype:protein_coding /// cdna:genscan chromosome:Rnor_6.0:15:52771544:52777204:1 transcript_biotype:protein_coding /// phytanoyl-CoA 2-hydroxylase interacting protein [gene_biotype:protein_coding transcript_biotype:protein_coding] /// phytanoyl-CoA 2-hydroxylase interacting protein [gene_biotype:protein_coding transcript_biotype…	phytanoyl-CoA 2-hydroxylase interacting protein [Source:RGD Symbol;Acc:1305790] /// phytanoyl-CoA 2-hydroxylase interacting protein /// phytanoyl-CoA 2-hydroxylase interacting protein	Phyhip /// Phyhip /// NEWGENE_1305790
10781984	15	10781985 /// 10781986 /// 10781987 /// 10781988 /// 10781989 /// 10781990 /// 10781991 /// 10781992 /// 10781993 /// 10781994	99854442	1497820	rno-mir-92a-1 /// GENSCAN00000018834 /// GENSCAN00000018847 /// GENSCAN00000054677 /// ENSRNOT00000053772 /// NM_001107285 /// NR_031851	MI0000878 Rattus norvegicus miR-92a-1 stem-loop /// cdna:genscan chromosome:Rnor_6.0:15:100570542:100819393:1 transcript_biotype:protein_coding /// cdna:genscan chromosome:Rnor_6.0:15:100490168:100562697:1 transcript_biotype:protein_coding /// cdna:genscan chromosome:Rnor_6.0:15:100282912:100300559:1 transcript_biotype:protein_coding /// microRNA 92a-1 [gene_biotype:miRNA transcript_biotype:miRNA…	microRNA 92a-1 [Source:RGD Symbol;Acc:2325390] /// glypican 5 /// microRNA 92a-1	Mir92a1 /// Gpc5 /// Mir92a1
10783751	15	10783752	33172856	200	GENSCAN00000008953 /// ENSRNOT00000034102 /// XM_008770677 /// XM_008770678 /// NM_001098803	cdna:genscan chromosome:Rnor_6.0:15:33721597:33740726:-1 transcript_biotype:protein_coding /// zinc finger homeobox 2 [gene_biotype:protein_coding transcript_biotype:protein_coding] /// PREDICTED: Rattus norvegicus zinc finger homeobox 2 (Zfhx2), transcript variant X1, mRNA. /// PREDICTED: Rattus norvegicus zinc finger homeobox 2 (Zfhx2), transcript variant X2, mRNA. /// Rattus norvegicus zinc fi…	zinc finger homeobox 2	Zfhx2
10783898	15	10783899 /// 10783900 /// 10783901 /// 10783902 /// 10783903 /// 10783904 /// 10783905 /// 10783906 /// 10783907 /// 10783908 /// 10783909 /// 10783910 /// 10783911 /// 10783912 /// 10783913 /// 10783914 /// 10783915 /// 10783916	33861447	7172	GENSCAN00000019199 /// ENSRNOT00000048455 /// XM_006252009 /// XM_006252010 /// NM_031654 /// BC086547 /// L10415	cdna:genscan chromosome:Rnor_6.0:15:34376595:34428797:-1 transcript_biotype:protein_coding /// Rab geranylgeranyltransferase, alpha subunit [gene_biotype:protein_coding transcript_biotype:protein_coding] /// PREDICTED: Rattus norvegicus Rab geranylgeranyltransferase, alpha subunit (Rabggta), transcript variant X1, mRNA. /// PREDICTED: Rattus norvegicus Rab geranylgeranyltransferase, alpha subunit…	Rab geranylgeranyltransferase, alpha subunit	Rabggta
10783981	15	10783982 /// 10783983 /// 10783984 /// 10783985 /// 10783986 /// 10783987 /// 10783988	34030876	14497	GENSCAN00000019176 /// ENSRNOT00000064643 /// XM_006251992 /// XM_008770689 /// XM_006251994 /// XM_006251993 /// NM_001108378 /// BC167001	cdna:genscan chromosome:Rnor_6.0:15:34564226:34575222:-1 transcript_biotype:protein_coding /// short chain dehydrogenase/reductase family 39U, member 1 [gene_biotype:protein_coding transcript_biotype:protein_coding] /// PREDICTED: Rattus norvegicus short chain dehydrogenase/reductase family 39U, member 1 (Sdr39u1), transcript variant X1, mRNA. /// PREDICTED: Rattus norvegicus short chain dehydrog…	short chain dehydrogenase/reductase family 39U, member 1	Sdr39u1
10784927	15	10784928 /// 10784929 /// 10784930 /// 10784931 /// 10784932 /// 10784933 /// 10784934 /// 10784935 /// 10784936 /// 10784937	50166160	18061	GENSCAN00000007811 /// ENSRNOT00000023876 /// NM_001013133 /// BC091309	cdna:genscan chromosome:Rnor_6.0:15:51467592:51506899:-1 transcript_biotype:protein_coding /// Rho-related BTB domain containing 2 [gene_biotype:protein_coding transcript_biotype:protein_coding] /// Rattus norvegicus Rho-related BTB domain containing 2 (Rhobtb2), mRNA. /// Rattus norvegicus Rho-related BTB domain containing 2, mRNA (cDNA clone MGC:109268 IMAGE:7311705), complete cds.	Rho-related BTB domain containing 2	Rhobtb2
10785941	15	10785942	106435996	375	---	---	---	---
10786774	16	10786775 /// 10786776 /// 10786777 /// 10786778 /// 10786779 /// 10786780 /// 10786781 /// 10786782 /// 10786783 /// 10786784 /// 10786785 /// 10786786 /// 10786787 /// 10786788 /// 10786789 /// 10786790 /// 10786791 /// 10786792 /// 10786793 /// 10786794 /// 10786795 /// 10786796 /// 10786797	7836152	22822	GENSCAN00000010674 /// ENSRNOT00000027054 /// XM_006252584 /// NM_001106062	cdna:genscan chromosome:Rnor_6.0:16:8357163:8523088:1 transcript_biotype:protein_coding /// oxoglutarate dehydrogenase-like [gene_biotype:protein_coding transcript_biotype:protein_coding] /// PREDICTED: Rattus norvegicus oxoglutarate dehydrogenase-like (Ogdhl), transcript variant X1, mRNA. /// Rattus norvegicus oxoglutarate dehydrogenase-like (Ogdhl), mRNA.	oxoglutarate dehydrogenase-like	Ogdhl
10788198	16	10788199 /// 10788200 /// 10788201 /// 10788202 /// 10788203	49353473	3798	GENSCAN00000033540 /// ENSRNOT00000014704 /// NM_053515 /// BC060533 /// FQ213612 /// FQ215416 /// FQ215583 /// FQ216172 /// FQ227255	cdna:genscan chromosome:Rnor_6.0:16:49267012:49270414:1 transcript_biotype:protein_coding /// solute carrier family 25 (mitochondrial carrier; adenine nucleotide translocator), member 4 [gene_biotype:protein_coding transcript_biotype:protein_coding] /// Rattus norvegicus solute carrier family 25 (mitochondrial carrier; adenine nucleotide translocator), member 4 (Slc25a4), mRNA. /// Rattus norvegi…	solute carrier family 25 (mitochondrial carrier; adenine nucleotide translocator), member 4	Slc25a4
10789275	16	10789276 /// 10789277 /// 10789278 /// 10789279 /// 10789280	75638066	2234	GENSCAN00000036621 /// XM_002727444 /// XM_008772937	cdna:genscan chromosome:Rnor_6.0:20:18058768:18060464:-1 transcript_biotype:protein_coding /// PREDICTED: Rattus norvegicus M2 pyruvate kinase-like (LOC100364062), mRNA. /// PREDICTED: Rattus norvegicus M2 pyruvate kinase-like (LOC100362738), mRNA.	M2 pyruvate kinase-like /// M2 pyruvate kinase-like	LOC100364062 /// LOC100362738
10789952	16	10789953 /// 10789954 /// 10789955 /// 10789956 /// 10789957 /// 10789958 /// 10789959 /// 10789960 /// 10789961 /// 10789962 /// 10789963 /// 10789964 /// 10789965 /// 10789966 /// 10789967 /// 10789968 /// 10789969 /// 10789970 /// 10789971 /// 10789972 /// 10789973 /// 10789974	6341043	17724	GENSCAN00000035808 /// ENSRNOT00000041216 /// ENSRNOT00000023984 /// XM_006252649 /// XM_008771002 /// XM_006252650 /// XM_006252653 /// NM_017351 /// FQ209777	cdna:genscan chromosome:Rnor_6.0:16:6992171:7007051:-1 transcript_biotype:protein_coding /// inter-alpha trypsin inhibitor, heavy chain 3 [gene_biotype:protein_coding transcript_biotype:protein_coding] /// inter-alpha trypsin inhibitor, heavy chain 3 [gene_biotype:protein_coding transcript_biotype:protein_coding] /// PREDICTED: Rattus norvegicus inter-alpha trypsin inhibitor, heavy chain 3 (Itih3…	inter-alpha trypsin inhibitor, heavy chain 3	Itih3
10791011	16	10791012 /// 10791013 /// 10791014 /// 10791015 /// 10791016 /// 10791017 /// 10791018 /// 10791019 /// 10791020 /// 10791021	19580807	15586	GENSCAN00000048038 /// ENSRNOT00000027275 /// NM_001044230 /// DQ479969 /// DQ481538 /// NM_001044240	cdna:genscan chromosome:Rnor_6.0:16:20845682:20873303:-1 transcript_biotype:protein_coding /// growth differentiation factor 1 [gene_biotype:protein_coding transcript_biotype:protein_coding] /// Rattus norvegicus ceramide synthase 1 (Cers1), mRNA. /// Rattus norvegicus longevity assurance-like protein 1 mRNA, complete cds. /// Rattus norvegicus growth differentiation factor 1 protein mRNA, comple…	growth differentiation factor 1 /// ceramide synthase 1	Gdf1 /// Cers1
10793218	16	10793219 /// 10793220 /// 10793221	1006573	3068	GENSCAN00000050367 /// ENSRNOT00000075241 /// XM_008766514 /// XM_006243774 /// NM_001014005 /// BC083731 /// FQ229045	cdna:genscan chromosome:Rnor_6.0:8:117081414:117082644:-1 transcript_biotype:protein_coding /// T-cell leukemia translocation altered [gene_biotype:protein_coding transcript_biotype:protein_coding] /// PREDICTED: Rattus norvegicus T-cell leukemia translocation altered (Tcta), transcript variant X1, mRNA. /// PREDICTED: Rattus norvegicus T-cell leukemia translocation altered (Tcta), transcript var…	T-cell leukemia translocation altered	Tcta
10793609	17	10793610 /// 10793611 /// 10793612 /// 10793613	8931468	5408	GENSCAN00000021619 /// ENSRNOT00000045830 /// NM_181378 /// AF456462	cdna:genscan chromosome:Rnor_6.0:17:3802586:3824994:1 transcript_biotype:protein_coding /// cathepsin M [gene_biotype:protein_coding transcript_biotype:protein_coding] /// Rattus norvegicus cathepsin M (Ctsm), mRNA. /// Rattus norvegicus cathepsin M (CtsM) mRNA, complete cds.	cathepsin M	Ctsm
10794186	17	10794187 /// 10794188 /// 10794189 /// 10794190 /// 10794191 /// 10794192 /// 10794193 /// 10794194	16217972	24442	GENSCAN00000032598 /// ENSRNOT00000000116 /// NM_001106059 /// BC168852	cdna:genscan chromosome:Rnor_6.0:17:10676980:10685112:1 transcript_biotype:protein_coding /// THO complex 3 [gene_biotype:protein_coding transcript_biotype:protein_coding] /// Rattus norvegicus THO complex 3 (Thoc3), mRNA. /// Rattus norvegicus THO complex 3, mRNA (cDNA clone MGC:189083 IMAGE:7443262), complete cds.	THO complex 3	Thoc3
10795093	17	10795094 /// 10795095 /// 10795096 /// 10795097 /// 10795098 /// 10795099 /// 10795100 /// 10795101 /// 10795102 /// 10795103 /// 10795104	47193489	23010	GENSCAN00000058700 /// ENSRNOT00000031384 /// XR_596769 /// NM_022851	cdna:genscan chromosome:Rnor_6.0:17:42133092:42162440:1 transcript_biotype:protein_coding /// aldehyde dehydrogenase 5 family, member A1 [gene_biotype:protein_coding transcript_biotype:protein_coding] /// PREDICTED: Rattus norvegicus aldehyde dehydrogenase 5 family, member A1 (Aldh5a1), transcript variant X1, misc_RNA. /// Rattus norvegicus aldehyde dehydrogenase 5 family, member A1 (Aldh5a1), mR…	aldehyde dehydrogenase 5 family, member A1	Aldh5a1
10795989	17	10795990 /// 10795991 /// 10795992 /// 10795993 /// 10795994 /// 10795995 /// 10795996 /// 10795997 /// 10795998 /// 10795999 /// 10796000 /// 10796001 /// 10796002 /// 10796003 /// 10796004 /// 10796005 /// 10796006 /// 10796007 /// 10796008 /// 10796009 /// 10796010 /// 10796011	74760912	62134	GENSCAN00000021637 /// GENSCAN00000021645 /// ENSRNOT00000023252 /// XM_008771885 /// BC088847 /// NM_206847	cdna:genscan chromosome:Rnor_6.0:17:68526637:68562535:-1 transcript_biotype:protein_coding /// cdna:genscan chromosome:Rnor_6.0:17:68511064:68517578:-1 transcript_biotype:protein_coding /// phosphofructokinase, platelet [gene_biotype:protein_coding transcript_biotype:protein_coding] /// PREDICTED: Rattus norvegicus phosphofructokinase, platelet (Pfkp), transcript variant X1, mRNA. /// Rattus norv…	phosphofructokinase, platelet	Pfkp
10796198	17	10796199 /// 10796200 /// 10796201 /// 10796202 /// 10796203 /// 10796204 /// 10796205 /// 10796206 /// 10796207 /// 10796208 /// 10796209 /// 10796210 /// 10796211 /// 10796212 /// 10796213 /// 10796214 /// 10796215 /// 10796216 /// 10796217 /// 10796218 /// 10796219	79738997	205282	GENSCAN00000040292 /// GENSCAN00000040313 /// ENSRNOT00000064802 /// ENSRNOT00000041346 /// ENSRNOT00000025993 /// ENSRNOT00000090453 /// XM_006254228 /// XM_006254229 /// XM_006254230 /// XM_006254231 /// NM_053825 /// NM_001271342 /// BC059158 /// FQ212698 /// FQ214863 /// FQ215482 /// FQ229987	cdna:genscan chromosome:Rnor_6.0:17:72218769:72258890:1 transcript_biotype:protein_coding /// cdna:genscan chromosome:Rnor_6.0:17:72348877:72391850:1 transcript_biotype:protein_coding /// ATP synthase, H+ transporting, mitochondrial F1 complex, gamma polypeptide 1 [gene_biotype:protein_coding transcript_biotype:protein_coding] /// ATP synthase, H+ transporting, mitochondrial F1 complex, gamma pol…	TAF3 RNA polymerase II, TATA box binding protein (TBP)-associated factor /// ATP synthase, H+ transporting, mitochondrial F1 complex, gamma polypeptide 1	Taf3 /// Atp5c1
10797881	17	10797882 /// 10797883 /// 10797884 /// 10797885	29025358	22799	GENSCAN00000035670 /// ENSRNOT00000046157 /// NM_001008774	cdna:genscan chromosome:Rnor_6.0:17:22838517:22864051:-1 transcript_biotype:protein_coding /// transmembrane protein 170B [gene_biotype:protein_coding transcript_biotype:protein_coding] /// Rattus norvegicus transmembrane protein 170B (Tmem170b), mRNA.	transmembrane protein 170B	Tmem170b
10800969	18	10800970 /// 10800971 /// 10800972	28484230	3258	GENSCAN00000031143 /// ENSRNOT00000085120 /// ENSRNOT00000045795 /// NM_001007628 /// BC083622 /// FQ232612	cdna:genscan chromosome:Rnor_6.0:18:28641340:28697145:1 transcript_biotype:protein_coding /// CXXC finger protein 5 [gene_biotype:protein_coding transcript_biotype:protein_coding] /// CXXC finger protein 5 [gene_biotype:protein_coding transcript_biotype:protein_coding] /// Rattus norvegicus CXXC finger protein 5 (Cxxc5), mRNA. /// Rattus norvegicus CXXC finger 5, mRNA (cDNA clone MGC:94398 IMAGE:…	CXXC finger protein 5 [Source:RGD Symbol;Acc:1359466] /// CXXC finger protein 5	Cxxc5 /// Cxxc5
10801195	18	10801196	30285469	2360	GENSCAN00000046350 /// ENSRNOT00000027164 /// XM_001065137 /// XM_001055818	cdna:genscan chromosome:Rnor_6.0:18:30550877:30553237:1 transcript_biotype:protein_coding /// protocadherin beta 15 [gene_biotype:protein_coding transcript_biotype:protein_coding] /// PREDICTED: Rattus norvegicus similar to protocadherin beta 16 (LOC690826), transcript variant X1, mRNA. /// PREDICTED: Rattus norvegicus similar to protocadherin beta 16 (LOC690826), transcript variant X2, mRNA.	similar to protocadherin beta 16	LOC690826
10803049	18	10803050	83266874	141	ENSRNOT00000081363	U1 spliceosomal RNA [gene_biotype:snRNA transcript_biotype:snRNA]	---	---
10803728	18	10803729 /// 10803730 /// 10803731 /// 10803732 /// 10803733	26815442	29736	GENSCAN00000052768 /// ENSRNOT00000027345 /// NM_001108888 /// BC167013 /// FQ213205 /// FQ214399	cdna:genscan chromosome:Rnor_6.0:18:27130699:27160433:-1 transcript_biotype:protein_coding /// receptor accessory protein 5 [gene_biotype:protein_coding transcript_biotype:protein_coding] /// Rattus norvegicus receptor accessory protein 5 (Reep5), mRNA. /// Rattus norvegicus receptor accessory protein 5, mRNA (cDNA clone MGC:189206 IMAGE:9032688), complete cds. /// Rattus norvegicus TL0AAA49YC06 …	receptor accessory protein 5	Reep5
10805794	19	10805795 /// 10805796 /// 10805797 /// 10805798 /// 10805799 /// 10805800 /// 10805801	9629687	25650	GENSCAN00000056964 /// ENSRNOT00000015956 /// NM_013177 /// BC061792 /// M18467	cdna:genscan chromosome:Rnor_6.0:19:9598292:9612377:1 transcript_biotype:protein_coding /// glutamic-oxaloacetic transaminase 2, mitochondrial [gene_biotype:protein_coding transcript_biotype:protein_coding] /// Rattus norvegicus glutamic-oxaloacetic transaminase 2, mitochondrial (Got2), mRNA. /// Rattus norvegicus glutamic-oxaloacetic transaminase 2, mitochondrial (aspartate aminotransferase 2), …	glutamic-oxaloacetic transaminase 2, mitochondrial	Got2
10808085	19	10808086 /// 10808087 /// 10808088 /// 10808089	41455386	82519	GENSCAN00000001144 /// GENSCAN00000001168 /// ENSRNOT00000025716 /// XM_006255650 /// XM_006255651 /// XM_006255652 /// XM_006255653 /// XM_003751882	cdna:genscan chromosome:Rnor_6.0:19:43810703:43822337:1 transcript_biotype:protein_coding /// cdna:genscan chromosome:Rnor_6.0:19:43750428:43789369:1 transcript_biotype:protein_coding /// zinc and ring finger 1, E3 ubiquitin protein ligase [gene_biotype:protein_coding transcript_biotype:protein_coding] /// PREDICTED: Rattus norvegicus zinc and ring finger 1, E3 ubiquitin protein ligase (Znrf1), t…	zinc and ring finger 1, E3 ubiquitin protein ligase	Znrf1
10808249	19	10808250 /// 10808251 /// 10808252 /// 10808253 /// 10808254 /// 10808255 /// 10808256 /// 10808257 /// 10808258 /// 10808259 /// 10808260 /// 10808261 /// 10808262 /// 10808263 /// 10808264 /// 10808265 /// 10808266 /// 10808267 /// 10808268 /// 10808269	47364597	207323	GENSCAN00000007889 /// ENSRNOT00000017941 /// ENSRNOT00000083991 /// XM_006255684 /// NM_001163273	cdna:genscan chromosome:Rnor_6.0:19:49895453:50053084:1 transcript_biotype:protein_coding /// c-Maf-inducing protein [gene_biotype:protein_coding transcript_biotype:protein_coding] /// c-Maf-inducing protein [gene_biotype:protein_coding transcript_biotype:protein_coding] /// PREDICTED: Rattus norvegicus c-Maf-inducing protein (Cmip), transcript variant X1, mRNA. /// Rattus norvegicus c-Maf-induci…	c-Maf-inducing protein	Cmip
10809278	19	10809279 /// 10809280 /// 10809281 /// 10809282 /// 10809283 /// 10809284 /// 10809285	10777163	9535	GENSCAN00000008553 /// ENSRNOT00000023455 /// ENSRNOT00000079523 /// XM_006255120 /// XM_006255121 /// NM_001024906 /// BC097448	cdna:genscan chromosome:Rnor_6.0:19:10755045:10799960:-1 transcript_biotype:protein_coding /// ADP-ribosylation factor-like 2 binding protein [gene_biotype:protein_coding transcript_biotype:protein_coding] /// ADP-ribosylation factor-like 2 binding protein [gene_biotype:protein_coding transcript_biotype:protein_coding] /// PREDICTED: Rattus norvegicus ADP-ribosylation factor-like 2 binding protei…	ADP-ribosylation factor-like 2 binding protein	Arl2bp
10809571	19	10809572 /// 10809573 /// 10809574 /// 10809575 /// 10809576 /// 10809577 /// 10809578 /// 10809579 /// 10809580	16514746	344054	GENSCAN00000031105 /// GENSCAN00000058661 /// ENSRNOT00000086829 /// ENSRNOT00000015718 /// XM_008772284 /// XM_008772285 /// XM_006255176 /// NM_001039713 /// BC168239 /// FQ211940 /// FQ212297	cdna:genscan chromosome:Rnor_6.0:19:16936407:17018607:-1 transcript_biotype:protein_coding /// cdna:genscan chromosome:Rnor_6.0:19:16774611:16798652:-1 transcript_biotype:protein_coding /// fat mass and obesity associated [gene_biotype:protein_coding transcript_biotype:protein_coding] /// fat mass and obesity associated [gene_biotype:protein_coding transcript_biotype:protein_coding] /// PREDICTED…	fat mass and obesity associated	Fto
10810210	19	10810211 /// 10810212 /// 10810213 /// 10810214 /// 10810215 /// 10810216 /// 10810217 /// 10810218 /// 10810219 /// 10810220 /// 10810221 /// 10810222 /// 10810223 /// 10810224 /// 10810225 /// 10810226 /// 10810227 /// 10810228 /// 10810229	25837118	27726	GENSCAN00000045751 /// ENSRNOT00000041717 /// XM_008774259 /// XM_006255219 /// NM_001100922 /// AY375243 /// BC129128 /// FQ231763	cdna:genscan chromosome:Rnor_6.0:19:25077504:25117832:1 transcript_biotype:protein_coding /// protein kinase, cAMP-dependent, catalytic, alpha [gene_biotype:protein_coding transcript_biotype:protein_coding] /// PREDICTED: Rattus norvegicus atherin-like (LOC102550189), transcript variant X1, partial mRNA. /// PREDICTED: Rattus norvegicus protein kinase, cAMP-dependent, catalytic, alpha (Prkaca), t…	protein kinase, cAMP-dependent, catalytic, alpha /// sterile alpha motif domain containing 1	Prkaca /// Samd1
10812201	2	10812202 /// 10812203 /// 10812204 /// 10812205 /// 10812206 /// 10812207 /// 10812208 /// 10812209 /// 10812210 /// 10812211 /// 10812212 /// 10812213	2725720	68675	GENSCAN00000047613 /// GENSCAN00000047614 /// ENSRNOT00000032974 /// XM_001054852 /// XR_599526 /// XM_006223944 /// XM_008760603 /// XR_590781 /// XM_008760604 /// BC111075 /// FQ227259	cdna:genscan chromosome:Rnor_6.0:2:2336899:2457904:1 transcript_biotype:protein_coding /// cdna:genscan chromosome:Rnor_6.0:2:2470606:2524039:1 transcript_biotype:protein_coding /// elongation factor RNA polymerase II 2 [gene_biotype:protein_coding transcript_biotype:protein_coding] /// PREDICTED: Rattus norvegicus elongation factor RNA polymerase II 2 (Ell2), transcript variant X1, mRNA. /// PRE…	elongation factor RNA polymerase II 2	Ell2
10815308	2	10815309 /// 10815310 /// 10815311 /// 10815312	140547104	21512	GENSCAN00000045413 /// ENSRNOT00000088846 /// NM_001106430 /// FQ221155	cdna:genscan chromosome:Rnor_6.0:2:140708398:140727284:1 transcript_biotype:protein_coding /// microsomal glutathione S-transferase 2 [gene_biotype:protein_coding transcript_biotype:protein_coding] /// Rattus norvegicus microsomal glutathione S-transferase 2 (Mgst2), mRNA. /// Rattus norvegicus TL0ADA39YO18 mRNA sequence.	microsomal glutathione S-transferase 2 [Source:RGD Symbol;Acc:1311218] /// microsomal glutathione S-transferase 2	Mgst2 /// Mgst2
10816700	2	10816701 /// 10816702 /// 10816703 /// 10816704 /// 10816705 /// 10816706 /// 10816707 /// 10816708 /// 10816709 /// 10816710 /// 10816711	181257847	5860	GENSCAN00000015345 /// ENSRNOT00000085817 /// ENSRNOT00000027815 /// XM_006232753 /// XM_006232754 /// NM_031724	cdna:genscan chromosome:Rnor_6.0:2:188478728:188494828:1 transcript_biotype:protein_coding /// CDC-like kinase 2 [gene_biotype:protein_coding transcript_biotype:protein_coding] /// CDC-like kinase 2 [gene_biotype:protein_coding transcript_biotype:protein_coding] /// PREDICTED: Rattus norvegicus secretory carrier membrane protein 3 (Scamp3), transcript variant X1, mRNA. /// PREDICTED: Rattus norve…	CDC-like kinase 2 [Source:RGD Symbol;Acc:1359711] /// secretory carrier membrane protein 3	Clk2 /// Scamp3
10816850	2	10816851 /// 10816852 /// 10816853 /// 10816854 /// 10816855 /// 10816856 /// 10816857 /// 10816858 /// 10816859 /// 10816860 /// 10816861 /// 10816862 /// 10816863 /// 10816864	181977778	11367	GENSCAN00000010563 /// ENSRNOT00000028210 /// NM_001106448 /// BC166534	cdna:genscan chromosome:Rnor_6.0:2:189105593:189137727:1 transcript_biotype:protein_coding /// ubiquitin-conjugating enzyme E2Q family member 1 [gene_biotype:protein_coding transcript_biotype:protein_coding] /// Rattus norvegicus ubiquitin-conjugating enzyme E2Q family member 1 (Ube2q1), mRNA. /// Rattus norvegicus ubiquitin-conjugating enzyme E2Q family member 1, mRNA (cDNA clone MGC:188127 IMAG…	ubiquitin-conjugating enzyme E2Q family member 1	Ube2q1
10817446	2	10817447 /// 10817448 /// 10817449 /// 10817450 /// 10817451 /// 10817452 /// 10817453 /// 10817454 /// 10817455	190679692	3510	GENSCAN00000006085 /// ENSRNOT00000081383 /// ENSRNOT00000056289 /// XM_006232977 /// NM_001014255 /// BC087081	cdna:genscan chromosome:Rnor_6.0:2:198006514:198009116:1 transcript_biotype:protein_coding /// APH1A gamma secretase subunit [gene_biotype:protein_coding transcript_biotype:protein_coding] /// APH1A gamma secretase subunit [gene_biotype:protein_coding transcript_biotype:protein_coding] /// PREDICTED: Rattus norvegicus APH1A gamma secretase subunit (Aph1a), transcript variant X1, mRNA. /// Rattus …	APH1A gamma secretase subunit	Aph1a
10818245	2	10818246 /// 10818247 /// 10818248 /// 10818249 /// 10818250	202560157	12757	GENSCAN00000008840 /// ENSRNOT00000050149 /// XM_006233132 /// XM_006233133 /// XM_006233134 /// XM_008761371 /// XM_006233135 /// J04731 /// M74449 /// NM_012970	cdna:genscan chromosome:Rnor_6.0:2:209802942:209886604:1 transcript_biotype:protein_coding /// potassium channel, voltage gated shaker related subfamily A, member 2 [gene_biotype:protein_coding transcript_biotype:protein_coding] /// PREDICTED: Rattus norvegicus potassium voltage-gated channel, shaker-related subfamily, member 2 (Kcna2), transcript variant X1, mRNA. /// PREDICTED: Rattus norvegicu…	potassium channel, voltage gated shaker related subfamily A, member 2	Kcna2
10819709	2	10819710 /// 10819711 /// 10819712 /// 10819713 /// 10819714 /// 10819715 /// 10819716 /// 10819717 /// 10819718 /// 10819719 /// 10819720 /// 10819721 /// 10819722 /// 10819723 /// 10819724 /// 10819725	244604360	34162	GENSCAN00000053288 /// ENSRNOT00000084034 /// ENSRNOT00000041186 /// ENSRNOT00000080332 /// ENSRNOT00000085930 /// XM_008761498 /// XM_006233455 /// XM_006233454 /// XM_006233458 /// XM_008761540 /// XM_006233474 /// XM_003749415 /// XR_591393 /// NM_175597 /// AF532970 /// BC078687	cdna:genscan chromosome:Rnor_6.0:2:252275050:252294756:1 transcript_biotype:protein_coding /// synovial sarcoma, X breakpoint 2 interacting protein [gene_biotype:protein_coding transcript_biotype:protein_coding] /// synovial sarcoma, X breakpoint 2 interacting protein [gene_biotype:protein_coding transcript_biotype:protein_coding] /// ensembl:novel chromosome:Rnor_6.0:2:254022079:254039326:1 gene…	synovial sarcoma, X breakpoint 2 interacting protein /// afadin- and alpha-actinin-binding protein-like	Ssx2ip /// LOC100909794
10821115	2	10821116	34010638	38	---	---	---	---
10823903	2	10823904 /// 10823905 /// 10823906 /// 10823907 /// 10823908 /// 10823909 /// 10823910 /// 10823911 /// 10823912 /// 10823913 /// 10823914 /// 10823915 /// 10823916 /// 10823917 /// 10823918 /// 10823919	173683153	52145	GENSCAN00000045790 /// ENSRNOT00000064930 /// NM_012769 /// AB098025 /// AB098707 /// AB099520 /// AB099521 /// BC081840 /// M22562	cdna:genscan chromosome:Rnor_6.0:2:180969648:181020195:-1 transcript_biotype:protein_coding /// guanylate cyclase 1, soluble, beta 3 [gene_biotype:protein_coding transcript_biotype:protein_coding] /// Rattus norvegicus guanylate cyclase 1, soluble, beta 3 (Gucy1b3), mRNA. /// Rattus norvegicus mRNA for soluble guanylyl cyclase beta 1 subunit, complete cds. /// Rattus norvegicus mRNA for soluble g…	guanylate cyclase 1, soluble, beta 3	Gucy1b3
10824388	2	10824389 /// 10824390 /// 10824391 /// 10824392 /// 10824393 /// 10824394 /// 10824395 /// 10824396 /// 10824397 /// 10824398 /// 10824399 /// 10824400 /// 10824401 /// 10824402 /// 10824403 /// 10824404 /// 10824405 /// 10824406 /// 10824407 /// 10824408	181156593	20420	GENSCAN00000015394 /// GENSCAN00000015398 /// ENSRNOT00000033917 /// ENSRNOT00000080185 /// ENSRNOT00000065065 /// XM_006224172 /// XM_006224173 /// XM_006224171 /// XM_008775178 /// XM_008761232 /// XM_008761233 /// XM_008761234 /// XM_008761235 /// XM_008761236 /// XM_008761237 /// NM_031840 /// BC059125 /// FQ211073 /// FQ218556 /// M17300 /// M34477	cdna:genscan chromosome:Rnor_6.0:2:188394623:188402497:-1 transcript_biotype:protein_coding /// cdna:genscan chromosome:Rnor_6.0:2:188403647:188412329:-1 transcript_biotype:protein_coding /// farnesyl diphosphate synthase [gene_biotype:protein_coding transcript_biotype:protein_coding] /// farnesyl diphosphate synthase [gene_biotype:protein_coding transcript_biotype:protein_coding] /// farnesyl di…	farnesyl diphosphate synthase /// RUN and SH3 domain containing 1-like	Fdps /// LOC100360417
10824517	2	10824518 /// 10824519 /// 10824520 /// 10824521 /// 10824522 /// 10824523 /// 10824524 /// 10824525	181961373	8215	GENSCAN00000010522 /// ENSRNOT00000028200 /// NM_019297 /// AY574258 /// L31622	cdna:genscan chromosome:Rnor_6.0:2:189089076:189102575:-1 transcript_biotype:protein_coding /// cholinergic receptor, nicotinic, beta 2 (neuronal) [gene_biotype:protein_coding transcript_biotype:protein_coding] /// Rattus norvegicus cholinergic receptor, nicotinic, beta 2 (neuronal) (Chrnb2), mRNA. /// Rattus norvegicus neuronal nicotinic acetylcholine receptor beta2 subunit mRNA, complete cds. /…	cholinergic receptor, nicotinic, beta 2 (neuronal)	Chrnb2
10824541	2	10824542 /// 10824543 /// 10824544 /// 10824545 /// 10824546 /// 10824547	182162220	3800	GENSCAN00000010488 /// ENSRNOT00000028246 /// XM_003753607 /// XM_006224176 /// XM_001062555 /// XM_008761245	cdna:genscan chromosome:Rnor_6.0:2:189287610:189332676:-1 transcript_biotype:protein_coding /// ATPase, aminophospholipid transporter, class I, type 8B, member 2 [gene_biotype:protein_coding transcript_biotype:protein_coding] /// PREDICTED: Rattus norvegicus ATPase, class I, type 8B, member 2 (LOC685152), transcript variant X1, mRNA. /// PREDICTED: Rattus norvegicus ATPase, class I, type 8B, memb…	ATPase, class I, type 8B, member 2	LOC685152
10824904	2	10824905 /// 10824906 /// 10824907 /// 10824908 /// 10824909 /// 10824910 /// 10824911 /// 10824912 /// 10824913	189907124	8423	GENSCAN00000048221 /// ENSRNOT00000028553 /// XM_006224214 /// XM_006232933 /// XM_002729081 /// XM_008761341 /// XM_006232934 /// XM_006232935 /// FQ231914	cdna:genscan chromosome:Rnor_6.0:2:196172910:196246385:-1 transcript_biotype:protein_coding /// zinc finger protein 687 [gene_biotype:protein_coding transcript_biotype:protein_coding] /// PREDICTED: Rattus norvegicus zinc finger protein 687-like (LOC100363361), transcript variant X1, mRNA. /// PREDICTED: Rattus norvegicus zinc finger protein 687-like (LOC100363361), transcript variant X1, mRNA. /…	zinc finger protein 687-like	LOC100363361
10829209	20	10829210 /// 10829211 /// 10829212 /// 10829213 /// 10829214 /// 10829215 /// 10829216 /// 10829217	10731300	16487	GENSCAN00000033654 /// ENSRNOT00000001602 /// XM_006256243 /// XM_006256244 /// NM_001106378 /// BC158873	cdna:genscan chromosome:Rnor_6.0:20:11124487:11140324:1 transcript_biotype:protein_coding /// 1-acylglycerol-3-phosphate O-acyltransferase 3 [gene_biotype:protein_coding transcript_biotype:protein_coding] /// PREDICTED: Rattus norvegicus 1-acylglycerol-3-phosphate O-acyltransferase 3 (Agpat3), transcript variant X1, mRNA. /// PREDICTED: Rattus norvegicus 1-acylglycerol-3-phosphate O-acyltransfera…	1-acylglycerol-3-phosphate O-acyltransferase 3	Agpat3
10829418	20	10829419 /// 10829420 /// 10829421 /// 10829422 /// 10829423 /// 10829424 /// 10829425 /// 10829426 /// 10829427 /// 10829428 /// 10829429 /// 10829430 /// 10829431 /// 10829432 /// 10829433 /// 10829434 /// 10829435 /// 10829436	12089173	201100	GENSCAN00000007636 /// ENSRNOT00000001675 /// XM_006256283 /// XM_006256285 /// XM_006256286 /// XM_006256287 /// XM_006256288 /// XM_006256289 /// XM_006256290 /// XM_008772874 /// XM_008772875 /// BC079196 /// NM_001011945	cdna:genscan chromosome:Rnor_6.0:20:12591017:12675561:1 transcript_biotype:protein_coding /// poly(rC) binding protein 3 [gene_biotype:protein_coding transcript_biotype:protein_coding] /// PREDICTED: Rattus norvegicus poly(rC) binding protein 3 (Pcbp3), transcript variant X2, mRNA. /// PREDICTED: Rattus norvegicus poly(rC) binding protein 3 (Pcbp3), transcript variant X3, mRNA. /// PREDICTED: Rat…	poly(rC) binding protein 3	Pcbp3
10832294	20	10832295 /// 10832296 /// 10832297 /// 10832298	11393957	10553	GENSCAN00000033702 /// ENSRNOT00000001637 /// NM_001024295 /// BC083728	cdna:genscan chromosome:Rnor_6.0:20:11727513:11736974:-1 transcript_biotype:protein_coding /// small ubiquitin-like modifier 3 [gene_biotype:protein_coding transcript_biotype:protein_coding] /// Rattus norvegicus small ubiquitin-like modifier 3 (Sumo3), mRNA. /// Rattus norvegicus SMT3 suppressor of mif two 3 homolog 3 (S. cerevisiae), mRNA (cDNA clone MGC:94630 IMAGE:7191303), complete cds.	small ubiquitin-like modifier 3	Sumo3
10832677	20	10832678 /// 10832679	17544148	1592	GENSCAN00000036621 /// XM_002727444 /// XM_008772937	cdna:genscan chromosome:Rnor_6.0:20:18058768:18060464:-1 transcript_biotype:protein_coding /// PREDICTED: Rattus norvegicus M2 pyruvate kinase-like (LOC100364062), mRNA. /// PREDICTED: Rattus norvegicus M2 pyruvate kinase-like (LOC100362738), mRNA.	M2 pyruvate kinase-like /// M2 pyruvate kinase-like	LOC100364062 /// LOC100362738
10834031	2	10834032	2483925	596	OTTRNOT00000000702 /// OTTRNOT00000000703 /// NM_001079893 /// NM_001270836 /// NM_001270835 /// GENSCAN00000004705 /// ENSRNOT00000043148 /// ENSRNOT00000077025 /// ENSRNOT00000083300 /// BC158555 /// EF122004 /// EF122005 /// FQ213995	dual specificity phosphatase 14[gene_biotype:protein_coding transcript_biotype:protein_coding] /// dual specificity phosphatase 14[gene_biotype:protein_coding transcript_biotype:protein_coding] /// Rattus norvegicus dual specificity phosphatase 14 (Dusp14), transcript variant 1, mRNA. /// Rattus norvegicus dual specificity phosphatase 14 (Dusp14), transcript variant 3, mRNA. /// Rattus norvegicus…	dual specificity phosphatase 14	Dusp14
10834159	3	10834160 /// 10834161	3421214	472	GENSCAN00000031007 /// ENSRNOT00000014454 /// NM_001107819 /// FQ220407	cdna:genscan chromosome:Rnor_6.0:3:2475183:2475593:1 transcript_biotype:protein_coding /// transmembrane protein 203 [gene_biotype:protein_coding transcript_biotype:protein_coding] /// Rattus norvegicus transmembrane protein 203 (Tmem203), mRNA. /// Rattus norvegicus TL0ADA42YP22 mRNA sequence.	transmembrane protein 203	Tmem203
10834225	3	10834226 /// 10834227 /// 10834228 /// 10834229 /// 10834230 /// 10834231 /// 10834232 /// 10834233 /// 10834234 /// 10834235 /// 10834236	3571500	5657	GENSCAN00000031010 /// ENSRNOT00000018927 /// XM_006233584 /// NM_001004231 /// BC079156	cdna:genscan chromosome:Rnor_6.0:3:2625079:2630266:1 transcript_biotype:protein_coding /// neural proliferation, differentiation and control, 1 [gene_biotype:protein_coding transcript_biotype:protein_coding] /// PREDICTED: Rattus norvegicus neural proliferation, differentiation and control, 1 (Npdc1), transcript variant X1, mRNA. /// Rattus norvegicus neural proliferation, differentiation and con…	neural proliferation, differentiation and control, 1	Npdc1
10838451	3	10838452 /// 10838453 /// 10838454 /// 10838455 /// 10838456 /// 10838457 /// 10838458 /// 10838459 /// 10838460 /// 10838461 /// 10838462 /// 10838463 /// 10838464 /// 10838465	98083636	7450	GENSCAN00000046662 /// ENSRNOT00000006776 /// XM_006234702 /// NM_001106494	cdna:genscan chromosome:Rnor_6.0:3:103726238:103733357:1 transcript_biotype:protein_coding /// lysophosphatidylcholine acyltransferase 4 [gene_biotype:protein_coding transcript_biotype:protein_coding] /// PREDICTED: Rattus norvegicus lysophosphatidylcholine acyltransferase 4 (Lpcat4), transcript variant X1, mRNA. /// Rattus norvegicus lysophosphatidylcholine acyltransferase 4 (Lpcat4), mRNA.	lysophosphatidylcholine acyltransferase 4	Lpcat4
10839405	3	10839406 /// 10839407 /// 10839408 /// 10839409 /// 10839410 /// 10839411 /// 10839412	112551434	11002	GENSCAN00000026588 /// ENSRNOT00000009549 /// XR_591634 /// XM_008762188 /// NM_053592 /// NM_001040271 /// U64030	cdna:genscan chromosome:Rnor_6.0:3:117514457:117525143:1 transcript_biotype:protein_coding /// deoxyuridine triphosphatase [gene_biotype:protein_coding transcript_biotype:protein_coding] /// PREDICTED: Rattus norvegicus deoxyuridine triphosphatase (Dut), transcript variant X1, misc_RNA. /// PREDICTED: Rattus norvegicus deoxyuridine triphosphatase (Dut), transcript variant X2, mRNA. /// Rattus nor…	deoxyuridine triphosphatase	Dut
10839872	3	10839873	117891286	71	ENSRNOT00000084150	Small nucleolar RNA SNORD57 [gene_biotype:snoRNA transcript_biotype:snoRNA]	---	---
10840684	3	10840685 /// 10840686 /// 10840687 /// 10840688 /// 10840689 /// 10840690 /// 10840691 /// 10840692 /// 10840693 /// 10840694 /// 10840695 /// 10840696 /// 10840697 /// 10840698 /// 10840699	141385480	22380	GENSCAN00000005292 /// GENSCAN00000005305 /// ENSRNOT00000009946 /// XM_006235218 /// NM_053498	cdna:genscan chromosome:Rnor_6.0:3:146561168:146567881:1 transcript_biotype:protein_coding /// cdna:genscan chromosome:Rnor_6.0:3:146550780:146556788:1 transcript_biotype:protein_coding /// ectonucleoside triphosphate diphosphohydrolase 6 [gene_biotype:protein_coding transcript_biotype:protein_coding] /// PREDICTED: Rattus norvegicus ectonucleoside triphosphate diphosphohydrolase 6 (Entpd6), tran…	ectonucleoside triphosphate diphosphohydrolase 6	Entpd6
10841624	3	10841625 /// 10841626 /// 10841627 /// 10841628 /// 10841629 /// 10841630 /// 10841631 /// 10841632 /// 10841633 /// 10841634 /// 10841635 /// 10841636	148157256	13268	GENSCAN00000019948 /// ENSRNOT00000080516 /// ENSRNOT00000012739 /// XM_008762387 /// XM_008762388 /// XM_008762389 /// NM_031977 /// AF130457 /// AF157016	cdna:genscan chromosome:Rnor_6.0:3:153478465:153593765:1 transcript_biotype:protein_coding /// SRC proto-oncogene, non-receptor tyrosine kinase [gene_biotype:protein_coding transcript_biotype:protein_coding] /// SRC proto-oncogene, non-receptor tyrosine kinase [gene_biotype:protein_coding transcript_biotype:protein_coding] /// PREDICTED: Rattus norvegicus SRC proto-oncogene, non-receptor tyrosine…	SRC proto-oncogene, non-receptor tyrosine kinase	Src
10841774	3	10841775 /// 10841776 /// 10841777	149342399	4727	GENSCAN00000003226 /// ENSRNOT00000020720 /// NM_031782 /// XM_006235441 /// AF030253	cdna:genscan chromosome:Rnor_6.0:3:155101909:155106900:1 transcript_biotype:protein_coding /// solute carrier family 32 (GABA vesicular transporter), member 1 [gene_biotype:protein_coding transcript_biotype:protein_coding] /// Rattus norvegicus solute carrier family 32 (GABA vesicular transporter), member 1 (Slc32a1), mRNA. /// PREDICTED: Rattus norvegicus solute carrier family 32 (GABA vesicular…	solute carrier family 32 (GABA vesicular transporter), member 1	Slc32a1
10842117	3	10842118 /// 10842119 /// 10842120	155482685	3055	GENSCAN00000007553 /// ENSRNOT00000030054 /// XM_008775611 /// XM_002726293 /// XM_008775612 /// XM_008762556 /// XM_001062200 /// XM_008762557	cdna:genscan chromosome:Rnor_6.0:3:160900909:160912309:1 transcript_biotype:protein_coding /// Sys1 golgi trafficking protein [gene_biotype:protein_coding transcript_biotype:protein_coding] /// PREDICTED: Rattus norvegicus Sys1 golgi trafficking protein (Sys1), transcript variant X1, mRNA. /// PREDICTED: Rattus norvegicus Sys1 golgi trafficking protein (Sys1), transcript variant X2, mRNA. /// PRE…	Sys1 golgi trafficking protein	Sys1
10843039	3	10843040 /// 10843041 /// 10843042 /// 10843043 /// 10843044	170655557	30298	GENSCAN00000042198 /// ENSRNOT00000020581 /// ENSRNOT00000086046 /// XM_008762544 /// XM_008762545 /// XR_352967 /// XR_352968 /// NM_024161 /// AF323955 /// FQ223796 /// U39320	cdna:genscan chromosome:Rnor_6.0:3:177040717:177043687:1 transcript_biotype:protein_coding /// DnaJ (Hsp40) homolog, subfamily C, member 5 [gene_biotype:protein_coding transcript_biotype:protein_coding] /// DnaJ (Hsp40) homolog, subfamily C, member 5 [gene_biotype:protein_coding transcript_biotype:protein_coding] /// PREDICTED: Rattus norvegicus DnaJ (Hsp40) homolog, subfamily C, member 5 (Dnajc5…	DnaJ (Hsp40) homolog, subfamily C, member 5	Dnajc5
10843527	3	10843528 /// 10843529	3748560	2924	GENSCAN00000031016 /// ENSRNOT00000040995 /// XM_006224313 /// XR_600097 /// XM_008775304 /// XM_006224314 /// XM_006233652 /// XR_591432 /// XM_008761615 /// XM_006233653 /// FQ211897	cdna:genscan chromosome:Rnor_6.0:3:2800650:2803574:-1 transcript_biotype:protein_coding /// similar to Gene model 996 [gene_biotype:protein_coding transcript_biotype:protein_coding] /// PREDICTED: Rattus norvegicus similar to Gene model 996 (RGD1560470), transcript variant X1, mRNA. /// PREDICTED: Rattus norvegicus similar to Gene model 996 (RGD1560470), transcript variant X2, misc_RNA. /// PREDI…	similar to Gene model 996	RGD1560470
10846248	3	10846249 /// 10846250 /// 10846251 /// 10846252 /// 10846253 /// 10846254	56511747	2616	GENSCAN00000008992 /// ENSRNOT00000058234 /// XM_006224495 /// XM_006224496 /// XM_006234393 /// XM_006234394 /// NM_053756 /// AF315374 /// BC079448 /// BC099786 /// FQ228633	cdna:genscan chromosome:Rnor_6.0:3:60811369:60875084:-1 transcript_biotype:protein_coding /// ATP synthase, H+ transporting, mitochondrial Fo complex, subunit C3 (subunit 9) [gene_biotype:protein_coding transcript_biotype:protein_coding] /// PREDICTED: Rattus norvegicus ATP synthase, H+ transporting, mitochondrial Fo complex, subunit C3 (subunit 9) (Atp5g3), transcript variant X1, mRNA. /// PREDI…	ATP synthase, H+ transporting, mitochondrial Fo complex, subunit C3 (subunit 9)	Atp5g3
10850066	3	10850067	118883850	2425	GENSCAN00000022639 /// ENSRNOT00000080351 /// XM_001081194 /// XM_006235055 /// XR_594829	cdna:genscan chromosome:Rnor_6.0:3:123714693:123723496:-1 transcript_biotype:protein_coding /// centromere protein B [gene_biotype:protein_coding transcript_biotype:protein_coding] /// PREDICTED: Rattus norvegicus centromere protein B (Cenpb), mRNA. /// PREDICTED: Rattus norvegicus centromere protein B (Cenpb), mRNA. /// PREDICTED: Rattus norvegicus uncharacterized LOC100911896 (LOC100911896), nc…	centromere protein B /// uncharacterized LOC100911896	Cenpb /// LOC100911896
10850070	3	10850071 /// 10850072 /// 10850073 /// 10850074 /// 10850075 /// 10850076	119011595	9672	GENSCAN00000042983 /// ENSRNOT00000028869 /// NM_001108591	cdna:genscan chromosome:Rnor_6.0:3:123848479:123947526:-1 transcript_biotype:protein_coding /// ring finger protein 24 [gene_biotype:protein_coding transcript_biotype:protein_coding] /// Rattus norvegicus ring finger protein 24 (Rnf24), mRNA.	ring finger protein 24	Rnf24
10851960	3	10851961 /// 10851962 /// 10851963	158632425	8399	GENSCAN00000011646 /// ENSRNOT00000012604 /// XM_006235636 /// NM_053675 /// AF123651 /// BC081752	cdna:genscan chromosome:Rnor_6.0:3:164231384:164239901:-1 transcript_biotype:protein_coding /// spermatogenesis associated 2 [gene_biotype:protein_coding transcript_biotype:protein_coding] /// PREDICTED: Rattus norvegicus spermatogenesis associated 2 (Spata2), transcript variant X1, mRNA. /// Rattus norvegicus spermatogenesis associated 2 (Spata2), mRNA. /// Rattus norvegicus spermatogenesis-asso…	spermatogenesis associated 2	Spata2
10852258	3	10852259 /// 10852260 /// 10852261 /// 10852262 /// 10852263 /// 10852264 /// 10852265 /// 10852266 /// 10852267 /// 10852268 /// 10852269	169154979	5085	GENSCAN00000010763 /// ENSRNOT00000086761 /// ENSRNOT00000077308 /// XM_008762548 /// NM_053506 /// NM_001270564 /// NM_001270565 /// NM_001270566 /// NM_001270567 /// NM_001270568 /// NM_001270569 /// NM_001270570 /// NR_073042 /// AB015646 /// AY009370 /// AY009371 /// BC087707 /// DQ112342 /// DQ112343	cdna:genscan chromosome:Rnor_6.0:3:175475407:175479058:-1 transcript_biotype:protein_coding /// histamine H3 receptor isoform H3D [gene_biotype:protein_coding transcript_biotype:protein_coding] /// histamine H3 receptor isoform H3D [gene_biotype:protein_coding transcript_biotype:protein_coding] /// PREDICTED: Rattus norvegicus histamine receptor H3 (Hrh3), transcript variant X1, mRNA. /// Rattus …	histamine receptor H3	Hrh3
10852892	4	10852893 /// 10852894 /// 10852895	6093852	2566	GENSCAN00000040379 /// ENSRNOT00000088357 /// ENSRNOT00000061992 /// XM_006235944 /// XM_006235945 /// XM_008762651 /// AY603378 /// NM_198781 /// NM_001080153	cdna:genscan chromosome:Rnor_6.0:4:7257691:7264475:1 transcript_biotype:protein_coding /// transmembrane and ubiquitin-like domain containing 1 [gene_biotype:protein_coding transcript_biotype:protein_coding] /// transmembrane and ubiquitin-like domain containing 1 [gene_biotype:protein_coding transcript_biotype:protein_coding] /// PREDICTED: Rattus norvegicus transmembrane and ubiquitin-like doma…	transmembrane and ubiquitin-like domain containing 1	Tmub1
10852896	4	10852897 /// 10852898 /// 10852899 /// 10852900 /// 10852901 /// 10852902 /// 10852903 /// 10852904 /// 10852905 /// 10852906	6096675	4015	GENSCAN00000040379 /// ENSRNOT00000064893 /// XM_008775649 /// XM_008775650 /// XM_008775651 /// XM_008775652 /// XM_006235892 /// XM_006235894 /// XM_006235895 /// XM_006235896 /// BC083715 /// FQ228972	cdna:genscan chromosome:Rnor_6.0:4:7257691:7264475:1 transcript_biotype:protein_coding /// Fas-activated serine/threonine kinase [gene_biotype:protein_coding transcript_biotype:protein_coding] /// PREDICTED: Rattus norvegicus Fas-activated serine/threonine kinase (Fastk), transcript variant X1, mRNA. /// PREDICTED: Rattus norvegicus Fas-activated serine/threonine kinase (Fastk), transcript varian…	Fas-activated serine/threonine kinase [Source:RGD Symbol;Acc:1311601] /// Fas-activated serine/threonine kinase	Fastk /// Fastk
10852907	4	10852908 /// 10852909 /// 10852910 /// 10852911 /// 10852912 /// 10852913 /// 10852914 /// 10852915 /// 10852916 /// 10852917 /// 10852918 /// 10852919	6119704	4482	GENSCAN00000040410 /// ENSRNOT00000011052 /// NM_080885 /// L02121	cdna:genscan chromosome:Rnor_6.0:4:7283039:7287237:1 transcript_biotype:protein_coding /// cyclin-dependent kinase 5 [gene_biotype:protein_coding transcript_biotype:protein_coding] /// Rattus norvegicus cyclin-dependent kinase 5 (Cdk5), mRNA. /// Rattus norvegicus (clone nclk) cdc2-related protein kinase mRNA, complete cds.	cyclin-dependent kinase 5	Cdk5
10853916	4	10853917	47771339	735	GENSCAN00000023068	cdna:genscan chromosome:Rnor_6.0:4:48533026:48541995:1 transcript_biotype:protein_coding	---	---
10854199	4	10854200 /// 10854201 /// 10854202 /// 10854203 /// 10854204 /// 10854205 /// 10854206 /// 10854207	56585002	23345	GENSCAN00000030194 /// ENSRNOT00000010989 /// XM_006236227 /// NM_001109227	cdna:genscan chromosome:Rnor_6.0:4:56981486:57003864:1 transcript_biotype:protein_coding /// tetraspanin 33 [gene_biotype:protein_coding transcript_biotype:protein_coding] /// PREDICTED: Rattus norvegicus tetraspanin 33 (Tspan33), transcript variant X1, mRNA. /// Rattus norvegicus tetraspanin 33 (Tspan33), mRNA.	tetraspanin 33	Tspan33
10855356	4	10855357 /// 10855358 /// 10855359 /// 10855360 /// 10855361 /// 10855362	76621812	3941	GENSCAN00000046118 /// ENSRNOT00000010853 /// NM_001002253 /// BC089958 /// FQ212114	cdna:genscan chromosome:Rnor_6.0:4:78082209:78170331:1 transcript_biotype:protein_coding /// ATPase, H+ transporting V0 subunit e2 [gene_biotype:protein_coding transcript_biotype:protein_coding] /// Rattus norvegicus ATPase, H+ transporting V0 subunit e2 (Atp6v0e2), mRNA. /// Rattus norvegicus ATPase, H+ transporting V0 subunit e2, mRNA (cDNA clone MGC:109294 IMAGE:7312897), complete cds. /// Rat…	ATPase, H+ transporting V0 subunit e2	Atp6v0e2
10858714	4	10858715 /// 10858716 /// 10858717 /// 10858718 /// 10858719 /// 10858720 /// 10858721 /// 10858722 /// 10858723	161058534	4576	GENSCAN00000013954 /// ENSRNOT00000022467 /// ENSRNOT00000088622 /// XM_006237363 /// XM_006237364 /// NM_001107889 /// FQ211683	cdna:genscan chromosome:Rnor_6.0:4:157452573:157456537:1 transcript_biotype:protein_coding /// myeloid leukemia factor 2 [gene_biotype:protein_coding transcript_biotype:protein_coding] /// myeloid leukemia factor 2 [gene_biotype:protein_coding transcript_biotype:protein_coding] /// PREDICTED: Rattus norvegicus myeloid leukemia factor 2 (Mlf2), transcript variant X1, mRNA. /// PREDICTED: Rattus no…	myeloid leukemia factor 2	Mlf2
10859693	4	10859694 /// 10859695 /// 10859696 /// 10859697 /// 10859698 /// 10859699 /// 10859700 /// 10859701 /// 10859702 /// 10859703 /// 10859704 /// 10859705 /// 10859706 /// 10859707 /// 10859708 /// 10859709 /// 10859710 /// 10859711 /// 10859712 /// 10859713 /// 10859714 /// 10859715 /// 10859716 /// 10859717 /// 10859718 /// 10859719 /// 10859720 /// 10859721 /// 10859722	184502793	131336	GENSCAN00000003215 /// ENSRNOT00000083633 /// ENSRNOT00000044147 /// NM_001107896 /// XM_008763382 /// XM_008763383 /// XM_008763384 /// XM_008763385 /// XM_008763386 /// XM_008763387 /// XM_008763388 /// XM_008763389 /// XM_008763390 /// XM_008763391 /// XM_008763392 /// XM_008763393	cdna:genscan chromosome:Rnor_6.0:4:181372585:181426513:1 transcript_biotype:protein_coding /// PTPRF interacting protein, binding protein 1 (liprin beta 1) [gene_biotype:protein_coding transcript_biotype:protein_coding] /// PTPRF interacting protein, binding protein 1 (liprin beta 1) [gene_biotype:protein_coding transcript_biotype:protein_coding] /// Rattus norvegicus PTPRF interacting protein, b…	PTPRF interacting protein, binding protein 1 (liprin beta 1)	Ppfibp1
10860231	4	10860232 /// 10860233 /// 10860234	9176331	5646	GENSCAN00000002910 /// ENSRNOT00000017232 /// NM_053455 /// AF323608 /// FQ230012	cdna:genscan chromosome:Rnor_6.0:4:10325980:10329218:-1 transcript_biotype:protein_coding /// fibrinogen-like 2 [gene_biotype:protein_coding transcript_biotype:protein_coding] /// Rattus norvegicus fibrinogen-like 2 (Fgl2), mRNA. /// Rattus norvegicus prothrombinase FGL2 mRNA, complete cds. /// Rattus norvegicus TL0ADA45YO20 mRNA sequence.	fibrinogen-like 2	Fgl2
10860597	4	10860598 /// 10860599 /// 10860600 /// 10860601 /// 10860602 /// 10860603 /// 10860604 /// 10860605	22665732	45700	GENSCAN00000043423 /// ENSRNOT00000048061 /// ENSRNOT00000011432 /// ENSRNOT00000089086 /// NM_001044265 /// BC097353	cdna:genscan chromosome:Rnor_6.0:4:23114227:23163642:-1 transcript_biotype:protein_coding /// STEAP family member 4 [gene_biotype:protein_coding transcript_biotype:protein_coding] /// STEAP family member 4 [gene_biotype:protein_coding transcript_biotype:protein_coding] /// STEAP family member 4 [gene_biotype:protein_coding transcript_biotype:protein_coding] /// Rattus norvegicus STEAP family memb…	STEAP family member 4	Steap4
10861226	4	10861227 /// 10861228 /// 10861229 /// 10861230 /// 10861231 /// 10861232 /// 10861233 /// 10861234 /// 10861235 /// 10861236 /// 10861237	48628905	47347	GENSCAN00000008649 /// ENSRNOT00000090583 /// ENSRNOT00000077889 /// NM_198771 /// AY228475	cdna:genscan chromosome:Rnor_6.0:4:49389501:49433354:-1 transcript_biotype:protein_coding /// family with sequence similarity 3, member C [gene_biotype:protein_coding transcript_biotype:protein_coding] /// family with sequence similarity 3, member C [gene_biotype:protein_coding transcript_biotype:protein_coding] /// Rattus norvegicus family with sequence similarity 3, member C (Fam3c), mRNA. /// …	family with sequence similarity 3, member C	Fam3c
10863597	4	10863598 /// 10863599	117987325	965	---	---	---	---
10863722	4	10863723	120719438	1070	GENSCAN00000058422 /// ENSRNOT00000023806 /// XM_008775784 /// XM_006236844	cdna:genscan chromosome:Rnor_6.0:4:118327533:118342930:-1 transcript_biotype:protein_coding /// ensembl:novel chromosome:Rnor_6.0:4:118327533:118328602:-1 gene:ENSRNOG00000017708 gene_biotype:pseudogene transcript_biotype:pseudogene /// PREDICTED: Rattus norvegicus poly(rC) binding protein 1 (Pcbp1), mRNA. /// PREDICTED: Rattus norvegicus poly(rC) binding protein 1 (Pcbp1), partial mRNA.	poly(rC) binding protein 1	Pcbp1
10863940	4	10863941 /// 10863942 /// 10863943 /// 10863944 /// 10863945 /// 10863946 /// 10863947 /// 10863948 /// 10863949	122937326	31820	GENSCAN00000037623 /// ENSRNOT00000021826 /// NM_001106607 /// BC161970	cdna:genscan chromosome:Rnor_6.0:4:120778964:120817974:-1 transcript_biotype:protein_coding /// podocalyxin-like 2 [gene_biotype:protein_coding transcript_biotype:protein_coding] /// Rattus norvegicus podocalyxin-like 2 (Podxl2), mRNA. /// Rattus norvegicus podocalyxin-like 2, mRNA (cDNA clone MGC:187779 IMAGE:9028963), complete cds.	podocalyxin-like 2	Podxl2
10866819	4	10866820 /// 10866821 /// 10866822 /// 10866823 /// 10866824 /// 10866825 /// 10866826 /// 10866827 /// 10866828 /// 10866829 /// 10866830 /// 10866831 /// 10866832 /// 10866833 /// 10866834	182641517	84279	GENSCAN00000042285 /// ENSRNOT00000080410 /// ENSRNOT00000021193 /// XM_008763370 /// XM_008763371 /// XM_008763372 /// XM_008763373 /// NM_017253 /// AJ278701 /// BC087710 /// FQ213739 /// U35774	cdna:genscan chromosome:Rnor_6.0:4:179261848:179308905:-1 transcript_biotype:protein_coding /// branched chain amino acid transaminase 1, cytosolic [gene_biotype:protein_coding transcript_biotype:protein_coding] /// branched chain amino acid transaminase 1, cytosolic [gene_biotype:protein_coding transcript_biotype:protein_coding] /// PREDICTED: Rattus norvegicus branched chain amino acid transami…	branched chain amino acid transaminase 1, cytosolic	Bcat1
10868634	5	10868635 /// 10868636 /// 10868637 /// 10868638 /// 10868639 /// 10868640	60484404	18036	GENSCAN00000031869 /// ENSRNOT00000019737 /// ENSRNOT00000036366 /// ENSRNOT00000083068 /// XM_006238104 /// XM_006238105 /// XM_006238106 /// NM_031974 /// BC087577 /// FQ213034 /// FQ213766 /// M15882 /// M19260 /// M19261	cdna:genscan chromosome:Rnor_6.0:5:59491251:59508869:1 transcript_biotype:protein_coding /// clathrin, light chain A [gene_biotype:protein_coding transcript_biotype:protein_coding] /// clathrin, light chain A [gene_biotype:protein_coding transcript_biotype:protein_coding] /// clathrin, light chain A [gene_biotype:protein_coding transcript_biotype:protein_coding] /// PREDICTED: Rattus norvegicus c…	clathrin, light chain A	Clta
10869202	5	10869203	75707632	82	OTTRNOT00000001721 /// OTTRNOT00000001722 /// OTTRNOT00000001723 /// GENSCAN00000042851 /// ENSRNOT00000076683 /// ENSRNOT00000076889 /// ENSRNOT00000076801 /// XM_008763733	novel Palm2-Akap2 readthrough[gene_biotype:protein_coding transcript_biotype:protein_coding] /// novel Palm2-Akap2 readthrough[gene_biotype:protein_coding transcript_biotype:protein_coding] /// novel Palm2-Akap2 readthrough[gene_biotype:protein_coding transcript_biotype:processed_transcript] /// cdna:genscan chromosome:Rnor_6.0:5:74822296:74838417:1 transcript_biotype:protein_coding /// Uncharact…	A kinase (PRKA) anchor protein 2	Akap2
10872361	5	10872362 /// 10872363 /// 10872364 /// 10872365 /// 10872366 /// 10872367 /// 10872368 /// 10872369 /// 10872370 /// 10872371 /// 10872372 /// 10872373 /// 10872374 /// 10872375 /// 10872376 /// 10872377 /// 10872378 /// 10872379 /// 10872380 /// 10872381 /// 10872382 /// 10872383 /// 10872384 /// 10872385 /// 10872386 /// 10872387 /// 10872388 /// 10872389 /// 10872390 /// 10872391 /// 10872392 …	149007327	38908	GENSCAN00000032685 /// ENSRNOT00000088568 /// ENSRNOT00000064948 /// XM_006238934 /// XM_006238935 /// XM_006238936 /// XM_006238937 /// XM_008764141 /// XM_006238938 /// XM_006238939 /// XM_008764142 /// XM_008764143 /// NM_001107914	cdna:genscan chromosome:Rnor_6.0:5:148175572:148311450:1 transcript_biotype:protein_coding /// adhesion G protein-coupled receptor B2 [gene_biotype:protein_coding transcript_biotype:protein_coding] /// adhesion G protein-coupled receptor B2 [gene_biotype:protein_coding transcript_biotype:protein_coding] /// PREDICTED: Rattus norvegicus brain-specific angiogenesis inhibitor 2 (Bai2), transcript va…	adhesion G protein-coupled receptor B2	Adgrb2
10873606	5	10873607 /// 10873608 /// 10873609 /// 10873610 /// 10873611 /// 10873612 /// 10873613 /// 10873614 /// 10873615 /// 10873616 /// 10873617 /// 10873618 /// 10873619 /// 10873620 /// 10873621 /// 10873622 /// 10873623 /// 10873624 /// 10873625 /// 10873626 /// 10873627 /// 10873628 /// 10873629 /// 10873630 /// 10873631 /// 10873632 /// 10873633 /// 10873634 /// 10873635 /// 10873636 /// 10873637 …	159846989	19342	GENSCAN00000010261 /// ENSRNOT00000010884 /// ENSRNOT00000088082 /// XM_006239246 /// XM_006239247 /// XM_006239248 /// XM_006239249 /// XM_006239250 /// XM_006239251 /// XM_006239252 /// NM_001173432 /// BC168672 /// FQ212004 /// FQ227207	cdna:genscan chromosome:Rnor_6.0:5:159505163:159539347:1 transcript_biotype:protein_coding /// ATPase type 13A2 [gene_biotype:protein_coding transcript_biotype:protein_coding] /// ATPase type 13A2 [gene_biotype:protein_coding transcript_biotype:protein_coding] /// PREDICTED: Rattus norvegicus ATPase type 13A2 (Atp13a2), transcript variant X1, mRNA. /// PREDICTED: Rattus norvegicus ATPase type 13A…	ATPase type 13A2	Atp13a2
10873928	5	10873929 /// 10873930 /// 10873931 /// 10873932 /// 10873933	165239080	5429	GENSCAN00000049106 /// ENSRNOT00000012670 /// XM_008764298 /// NM_053511 /// AF098301 /// FQ214021	cdna:genscan chromosome:Rnor_6.0:5:164972550:164977567:1 transcript_biotype:protein_coding /// F-box protein 2 [gene_biotype:protein_coding transcript_biotype:protein_coding] /// PREDICTED: Rattus norvegicus F-box protein 2 (Fbxo2), transcript variant X1, mRNA. /// Rattus norvegicus F-box protein 2 (Fbxo2), mRNA. /// Rattus norvegicus neural F box protein NFB42 mRNA, complete cds. /// Rattus norv…	F-box protein 2	Fbxo2
10874095	5	10874096 /// 10874097 /// 10874098 /// 10874099 /// 10874100 /// 10874101 /// 10874102 /// 10874103 /// 10874104 /// 10874105 /// 10874106 /// 10874107 /// 10874108 /// 10874109 /// 10874110 /// 10874111 /// 10874112 /// 10874113 /// 10874114 /// 10874115	166671079	63826	GENSCAN00000059317 /// ENSRNOT00000045063 /// NM_001007092	cdna:genscan chromosome:Rnor_6.0:5:166483952:166600337:1 transcript_biotype:protein_coding /// calsyntenin 1 [gene_biotype:protein_coding transcript_biotype:protein_coding] /// Rattus norvegicus calsyntenin 1 (Clstn1), mRNA.	calsyntenin 1	Clstn1
10874298	5	10874299 /// 10874300 /// 10874301 /// 10874302 /// 10874303 /// 10874304 /// 10874305 /// 10874306 /// 10874307 /// 10874308 /// 10874309 /// 10874310 /// 10874311	169409289	92618	GENSCAN00000055896 /// GENSCAN00000055904 /// ENSRNOT00000000079 /// ENSRNOT00000014213 /// XM_006239448 /// XM_006239447 /// NM_013214 /// NM_001146061 /// BC087716 /// D88890 /// D88891 /// FQ213828 /// FQ231740 /// U49694	cdna:genscan chromosome:Rnor_6.0:5:169386049:169449914:1 transcript_biotype:protein_coding /// cdna:genscan chromosome:Rnor_6.0:5:169332274:169359207:1 transcript_biotype:protein_coding /// acyl-CoA thioesterase 7 [gene_biotype:protein_coding transcript_biotype:protein_coding] /// acyl-CoA thioesterase 7 [gene_biotype:protein_coding transcript_biotype:protein_coding] /// PREDICTED: Rattus norvegi…	acyl-CoA thioesterase 7	Acot7
10876730	5	10876731 /// 10876732 /// 10876733	66327277	1770	GENSCAN00000015363 /// ENSRNOT00000008883 /// NM_001014190 /// XM_006238158 /// XM_006238159 /// BC089972	cdna:genscan chromosome:Rnor_6.0:5:64806182:64850395:-1 transcript_biotype:protein_coding /// transmembrane protein 246 [gene_biotype:protein_coding transcript_biotype:protein_coding] /// Rattus norvegicus transmembrane protein 246 (Tmem246), mRNA. /// PREDICTED: Rattus norvegicus transmembrane protein 246 (Tmem246), transcript variant X1, mRNA. /// PREDICTED: Rattus norvegicus transmembrane prot…	transmembrane protein 246	Tmem246
10877286	5	10877287 /// 10877288 /// 10877289 /// 10877290 /// 10877291 /// 10877292 /// 10877293 /// 10877294	78488102	3418	OTTRNOT00000000054 /// OTTRNOT00000000058 /// OTTRNOT00000000060 /// OTTRNOT00000000060 /// OTTRNOT00000000066 /// OTTRNOT00000000068 /// OTTRNOT00000000068 /// OTTRNOT00000000082 /// OTTRNOT00000000089 /// OTTRNOT00000000056 /// OTTRNOT00000000072 /// GENSCAN00000031396 /// GENSCAN00000051806 /// GENSCAN00000051806 /// GENSCAN00000051831 /// GENSCAN00000051851 /// GENSCAN00000051851 /// ENSRNOT0…	novel member of the major urinary protein (Mup) gene family[gene_biotype:protein_coding transcript_biotype:protein_coding] /// novel member of the major urinary protein (Mup) gene family[gene_biotype:protein_coding transcript_biotype:protein_coding] /// novel member of the major urinary protein (Mup) gene family[gene_biotype:protein_coding transcript_biotype:protein_coding] /// novel member of th…	major urinary protein 5 [Source:RGD Symbol;Acc:735107] /// similar to alpha-2u globulin PGCL2 /// major urinary protein-like [Source:RGD Symbol;Acc:6486266] /// alpha-2u-globulin (L type) /// similar to alpha2u globulin /// similar to major urinary protein 4 /// major urinary protein-like /// similar to alpha2u globulin /// major urinary protein-like /// major urinary protein-like /// major urina…	Mup5 /// LOC500473 /// LOC100912565 /// LOC298116 /// LOC685482 /// LOC688547 /// LOC100912610 /// LOC688489 /// LOC100912565 /// LOC100912818 /// LOC102548083 /// Mup5 /// Mup4 /// LOC259244 /// RGD1566134 /// LOC259245 /// LOC259246
10878503	5	10878504 /// 10878505 /// 10878506 /// 10878507 /// 10878508 /// 10878509 /// 10878510 /// 10878511 /// 10878512 /// 10878513 /// 10878514 /// 10878515 /// 10878516 /// 10878517 /// 10878518 /// 10878519 /// 10878520	127821885	159114	GENSCAN00000028843 /// ENSRNOT00000010396 /// XM_008763851 /// XM_008763852 /// NM_001271383	cdna:genscan chromosome:Rnor_6.0:5:126347634:126504369:-1 transcript_biotype:protein_coding /// acyl-CoA thioesterase 11 [gene_biotype:protein_coding transcript_biotype:protein_coding] /// PREDICTED: Rattus norvegicus acyl-CoA thioesterase 11 (Acot11), transcript variant X1, mRNA. /// PREDICTED: Rattus norvegicus acyl-CoA thioesterase 11 (Acot11), transcript variant X2, mRNA. /// Rattus norvegicu…	acyl-CoA thioesterase 11	Acot11
10878521	5	10878522 /// 10878523 /// 10878524 /// 10878525 /// 10878526 /// 10878527	128135417	10499	GENSCAN00000028833 /// ENSRNOT00000091165 /// ENSRNOT00000012102 /// NM_001004235 /// BC079328 /// FQ215540 /// FQ227038	cdna:genscan chromosome:Rnor_6.0:5:126653954:126666778:-1 transcript_biotype:protein_coding /// mitochondrial ribosomal protein L37 [gene_biotype:protein_coding transcript_biotype:protein_coding] /// mitochondrial ribosomal protein L37 [gene_biotype:protein_coding transcript_biotype:protein_coding] /// Rattus norvegicus mitochondrial ribosomal protein L37 (Mrpl37), mRNA. /// Rattus norvegicus mit…	mitochondrial ribosomal protein L37	Mrpl37
10879867	5	10879868 /// 10879869 /// 10879870 /// 10879871 /// 10879872 /// 10879873 /// 10879874 /// 10879875	146157063	9760	GENSCAN00000022860 /// ENSRNOT00000016230 /// XM_006238908 /// XM_006238909 /// NM_053543 /// AB006461 /// BC087000	cdna:genscan chromosome:Rnor_6.0:5:144757706:144825690:-1 transcript_biotype:protein_coding /// neurochondrin [gene_biotype:protein_coding transcript_biotype:protein_coding] /// PREDICTED: Rattus norvegicus neurochondrin (Ncdn), transcript variant X1, mRNA. /// PREDICTED: Rattus norvegicus neurochondrin (Ncdn), transcript variant X2, mRNA. /// Rattus norvegicus neurochondrin (Ncdn), mRNA. /// Rat…	neurochondrin	Ncdn
10881341	5	10881342 /// 10881343	162907133	521	GENSCAN00000005533	cdna:genscan chromosome:Rnor_6.0:5:162479745:162483468:-1 transcript_biotype:protein_coding	---	---
10882709	6	10882710 /// 10882711 /// 10882712 /// 10882713 /// 10882714 /// 10882715 /// 10882716 /// 10882717 /// 10882718 /// 10882719 /// 10882720 /// 10882721 /// 10882722 /// 10882723 /// 10882724 /// 10882725 /// 10882726 /// 10882727	9631242	466069	GENSCAN00000033167 /// GENSCAN00000033170 /// GENSCAN00000033175 /// GENSCAN00000033179 /// GENSCAN00000033184 /// ENSRNOT00000020959 /// ENSRNOT00000089272 /// NM_017171 /// AY642593	cdna:genscan chromosome:Rnor_6.0:6:9661084:9694960:1 transcript_biotype:protein_coding /// cdna:genscan chromosome:Rnor_6.0:6:9873341:9886470:1 transcript_biotype:protein_coding /// cdna:genscan chromosome:Rnor_6.0:6:9483594:9507372:1 transcript_biotype:protein_coding /// cdna:genscan chromosome:Rnor_6.0:6:9768054:9820019:1 transcript_biotype:protein_coding /// cdna:genscan chromosome:Rnor_6.0:6:…	protein kinase C, epsilon [Source:RGD Symbol;Acc:61925] /// protein kinase C, epsilon	Prkce /// Prkce
10883397	6	10883398 /// 10883399 /// 10883400 /// 10883401 /// 10883402 /// 10883403 /// 10883404 /// 10883405 /// 10883406 /// 10883407 /// 10883408 /// 10883409 /// 10883410 /// 10883411 /// 10883412 /// 10883413 /// 10883414 /// 10883415 /// 10883416 /// 10883417 /// 10883418 /// 10883419	27118400	83875	GENSCAN00000025370 /// GENSCAN00000025374 /// ENSRNOT00000005389 /// XM_006239848 /// XM_006239849 /// XM_006239847 /// XM_008764532 /// XM_006239850 /// NM_130779 /// M55075	cdna:genscan chromosome:Rnor_6.0:6:28570560:28581984:1 transcript_biotype:protein_coding /// cdna:genscan chromosome:Rnor_6.0:6:28608795:28648113:1 transcript_biotype:protein_coding /// adenylate cyclase 3 [gene_biotype:protein_coding transcript_biotype:protein_coding] /// PREDICTED: Rattus norvegicus adenylate cyclase 3 (Adcy3), transcript variant X1, mRNA. /// PREDICTED: Rattus norvegicus adeny…	adenylate cyclase 3	Adcy3
10883801	6	10883802 /// 10883803 /// 10883804 /// 10883805 /// 10883806 /// 10883807	41458062	118709	GENSCAN00000027162 /// GENSCAN00000027180 /// ENSRNOT00000007374 /// XM_008764605 /// XM_008764606 /// XM_006239914 /// XM_006239916 /// NM_017356 /// BC088759 /// D13126 /// FQ214068	cdna:genscan chromosome:Rnor_6.0:6:43001894:43010050:1 transcript_biotype:protein_coding /// cdna:genscan chromosome:Rnor_6.0:6:43102012:43108319:1 transcript_biotype:protein_coding /// hippocalcin-like 1 [gene_biotype:protein_coding transcript_biotype:protein_coding] /// PREDICTED: Rattus norvegicus hippocalcin-like 1 (Hpcal1), transcript variant X1, mRNA. /// PREDICTED: Rattus norvegicus hippoc…	hippocalcin-like 1	Hpcal1
10887098	6	10887099	134419671	83	MEG9 /// rno-mir-154 /// ENSRNOT00000053723 /// NR_031896	rn4 chr6:134,410,685-134,431,542 /// MI0000923 Rattus norvegicus miR-154 stem-loop /// microRNA 154 [gene_biotype:miRNA transcript_biotype:miRNA] /// Rattus norvegicus microRNA 154 (Mir154), microRNA.	microRNA 154 [Source:RGD Symbol;Acc:2325562] /// microRNA 154	Mir154 /// Mir154
10887746	6	10887747 /// 10887748 /// 10887749 /// 10887750 /// 10887751 /// 10887752 /// 10887753 /// 10887754 /// 10887755 /// 10887756 /// 10887757 /// 10887758 /// 10887759 /// 10887760 /// 10887761 /// 10887762 /// 10887763 /// 10887764 /// 10887765 /// 10887766 /// 10887767 /// 10887768 /// 10887769 /// 10887770 /// 10887771	143787884	761158	GENSCAN00000003636 /// GENSCAN00000003638 /// GENSCAN00000003643 /// GENSCAN00000046564 /// GENSCAN00000046566 /// GENSCAN00000046574 /// ENSRNOT00000006942 /// U73458 /// NM_031600	cdna:genscan chromosome:Rnor_6.0:6:145054284:145111941:1 transcript_biotype:protein_coding /// cdna:genscan chromosome:Rnor_6.0:6:144995929:145045117:1 transcript_biotype:protein_coding /// cdna:genscan chromosome:Rnor_6.0:6:145115588:145131037:1 transcript_biotype:protein_coding /// cdna:genscan chromosome:Rnor_6.0:6:144275195:144423809:1 transcript_biotype:protein_coding /// cdna:genscan chromo…	protein tyrosine phosphatase, receptor type, N polypeptide 2	Ptprn2
10891402	6	10891403 /// 10891404	114307758	9805	GENSCAN00000002830 /// ENSRNOT00000087560 /// U53505 /// NM_031720	cdna:genscan chromosome:Rnor_6.0:6:114486172:114488880:-1 transcript_biotype:protein_coding /// ensembl:novel chromosome:Rnor_6.0:6:114478293:114488880:-1 gene:ENSRNOG00000057724 gene_biotype:protein_coding transcript_biotype:protein_coding /// Rattus norvegicus type II iodothyronine deiodinase mRNA, complete cds. /// Rattus norvegicus deiodinase, iodothyronine, type II (Dio2), mRNA.	deiodinase, iodothyronine, type II	Dio2
10892309	6	10892310 /// 10892311 /// 10892312 /// 10892313 /// 10892314 /// 10892315	137341242	9206	GENSCAN00000035342 /// ENSRNOT00000060943 /// NM_001126280	cdna:genscan chromosome:Rnor_6.0:6:137063314:137084628:-1 transcript_biotype:protein_coding /// transmembrane protein 179 [gene_biotype:protein_coding transcript_biotype:protein_coding] /// Rattus norvegicus transmembrane protein 179 (Tmem179), mRNA.	transmembrane protein 179	Tmem179
10892968	7	10892969 /// 10892970 /// 10892971 /// 10892972 /// 10892973 /// 10892974 /// 10892975 /// 10892976	1376552	6678	GENSCAN00000027016 /// ENSRNOT00000003965 /// NM_134364 /// BC099743 /// FQ218471 /// FQ223600 /// M19044 /// M25301	cdna:genscan chromosome:Rnor_6.0:7:2435572:2548316:1 transcript_biotype:protein_coding /// ATP synthase, H+ transporting, mitochondrial F1 complex, beta polypeptide [gene_biotype:protein_coding transcript_biotype:protein_coding] /// Rattus norvegicus ATP synthase, H+ transporting, mitochondrial F1 complex, beta polypeptide (Atp5b), mRNA. /// Rattus norvegicus ATP synthase, H+ transporting, mitoch…	ATP synthase, H+ transporting, mitochondrial F1 complex, beta polypeptide	Atp5b
10893139	7	10893140 /// 10893141 /// 10893142 /// 10893143 /// 10893144 /// 10893145 /// 10893146 /// 10893147 /// 10893148 /// 10893149 /// 10893150 /// 10893151 /// 10893152 /// 10893153 /// 10893154 /// 10893155 /// 10893156 /// 10893157 /// 10893158 /// 10893159 /// 10893160 /// 10893161 /// 10893162 /// 10893163 /// 10893164 /// 10893165 /// 10893166 /// 10893167	1668929	16866	GENSCAN00000027011 /// ENSRNOT00000047462 /// NM_001191875	cdna:genscan chromosome:Rnor_6.0:7:2795568:2812147:1 transcript_biotype:protein_coding /// ankyrin repeat domain 52 [gene_biotype:protein_coding transcript_biotype:protein_coding] /// Rattus norvegicus ankyrin repeat domain 52 (Ankrd52), mRNA.	ankyrin repeat domain 52	Ankrd52
10893466	7	10893467 /// 10893468 /// 10893469 /// 10893470 /// 10893471 /// 10893472 /// 10893473	9636748	25744	GENSCAN00000024799 /// ENSRNOT00000007498 /// NM_031033 /// AF239674	cdna:genscan chromosome:Rnor_6.0:7:11033012:11047528:1 transcript_biotype:protein_coding /// guanine nucleotide binding protein, alpha 11 [gene_biotype:protein_coding transcript_biotype:protein_coding] /// Rattus norvegicus guanine nucleotide binding protein, alpha 11 (Gna11), mRNA. /// Rattus norvegicus guanine nucleotide-binding protein alpha 11 subunit mRNA, complete cds.	guanine nucleotide binding protein, alpha 11	Gna11
10893525	7	10893526 /// 10893527	9797336	924	ENSRNOT00000079128 /// BC085939	LOC100125365 protein [gene_biotype:protein_coding transcript_biotype:protein_coding] /// Rattus norvegicus hypothetical protein LOC100125365, mRNA (cDNA clone MGC:95041 IMAGE:7123253), complete cds.	---	---
10893759	7	10893760 /// 10893761 /// 10893762 /// 10893763 /// 10893764 /// 10893765 /// 10893766 /// 10893767	10580190	4700	GENSCAN00000024697 /// ENSRNOT00000025391 /// XM_006225939 /// XM_008765152 /// XM_006241037	cdna:genscan chromosome:Rnor_6.0:7:11929918:11942601:1 transcript_biotype:protein_coding /// BTB (POZ) domain containing 2 [gene_biotype:protein_coding transcript_biotype:protein_coding] /// PREDICTED: Rattus norvegicus BTB (POZ) domain containing 2 (Btbd2), transcript variant X1, mRNA. /// PREDICTED: Rattus norvegicus BTB (POZ) domain containing 2 (Btbd2), transcript variant X2, mRNA. /// PREDIC…	BTB (POZ) domain containing 2	Btbd2
10897186	7	10897187 /// 10897188 /// 10897189 /// 10897190 /// 10897191 /// 10897192 /// 10897193	114394180	2378	GENSCAN00000011475 /// ENSRNOT00000017067 /// NM_001277194 /// BC099171	cdna:genscan chromosome:Rnor_6.0:7:117409610:117411773:1 transcript_biotype:protein_coding /// cytochrome c-1 [gene_biotype:protein_coding transcript_biotype:protein_coding] /// Rattus norvegicus cytochrome c-1 (Cyc1), mRNA. /// Rattus norvegicus cDNA clone IMAGE:7382543.	cytochrome c-1	Cyc1
10897734	7	10897735 /// 10897736 /// 10897737 /// 10897738 /// 10897739 /// 10897740	118328219	23391	GENSCAN00000046811 /// ENSRNOT00000023066 /// ENSRNOT00000081377 /// XM_006241971 /// NM_019166 /// U39549	cdna:genscan chromosome:Rnor_6.0:7:121311066:121334283:1 transcript_biotype:protein_coding /// synaptogyrin 1 [gene_biotype:protein_coding transcript_biotype:protein_coding] /// synaptogyrin 1 [gene_biotype:protein_coding transcript_biotype:protein_coding] /// PREDICTED: Rattus norvegicus synaptogyrin 1 (Syngr1), transcript variant X1, mRNA. /// Rattus norvegicus synaptogyrin 1 (Syngr1), mRNA. //…	synaptogyrin 1	Syngr1
10898606	7	10898607 /// 10898608 /// 10898609 /// 10898610 /// 10898611 /// 10898612 /// 10898613 /// 10898614 /// 10898615 /// 10898616 /// 10898617 /// 10898618 /// 10898619 /// 10898620 /// 10898621	127771584	9187	GENSCAN00000032399 /// ENSRNOT00000055792 /// XM_001055248 /// XR_601961 /// XM_235565 /// XR_593681 /// BC105884	cdna:genscan chromosome:Rnor_6.0:7:130431311:130438131:1 transcript_biotype:protein_coding /// mitogen-activated protein kinase 8 interacting protein 2 [gene_biotype:protein_coding transcript_biotype:protein_coding] /// PREDICTED: Rattus norvegicus mitogen-activated protein kinase 8 interacting protein 2 (Mapk8ip2), transcript variant X1, mRNA. /// PREDICTED: Rattus norvegicus mitogen-activated p…	mitogen-activated protein kinase 8 interacting protein 2	Mapk8ip2
10899157	7	10899158 /// 10899159 /// 10899160 /// 10899161 /// 10899162 /// 10899163 /// 10899164 /// 10899165 /// 10899166 /// 10899167 /// 10899168 /// 10899169 /// 10899170 /// 10899171 /// 10899172 /// 10899173	138415285	27615	GENSCAN00000046481 /// GENSCAN00000046550 /// ENSRNOT00000088191 /// ENSRNOT00000084075 /// ENSRNOT00000077175 /// XM_008765793 /// XM_008765794 /// XM_008765795 /// XM_008765796 /// XM_006257378 /// XM_006257381 /// NM_024154 /// AB049451 /// AJ309926	cdna:genscan chromosome:Rnor_6.0:7:141316125:141339660:1 transcript_biotype:protein_coding /// cdna:genscan chromosome:Rnor_6.0:7:141346354:141365210:1 transcript_biotype:protein_coding /// Acid-sensing ion channel 1 [gene_biotype:protein_coding transcript_biotype:protein_coding] /// Acid-sensing ion channel 1 [gene_biotype:protein_coding transcript_biotype:protein_coding] /// Acid-sensing ion ch…	acid-sensing (proton-gated) ion channel 1	Asic1
10899599	7	10899600 /// 10899601 /// 10899602	141740538	7874	GENSCAN00000035469 /// GENSCAN00000035484 /// ENSRNOT00000021909 /// XM_006242434 /// NM_001100907	cdna:genscan chromosome:Rnor_6.0:7:144592652:144594477:1 transcript_biotype:protein_coding /// cdna:genscan chromosome:Rnor_6.0:7:144595960:144598500:1 transcript_biotype:protein_coding /// homeobox C9 [gene_biotype:protein_coding transcript_biotype:protein_coding] /// PREDICTED: Rattus norvegicus homeobox C9 (Hoxc9), transcript variant X1, mRNA. /// Rattus norvegicus homeobox C9 (Hoxc9), mRNA.	homeobox C9	Hoxc9
10900601	7	10900602 /// 10900603 /// 10900604 /// 10900605	11072820	3086	GENSCAN00000024898 /// ENSRNOT00000077301 /// ENSRNOT00000020670 /// XM_006240845 /// NM_139106 /// BC161836 /// FQ214102 /// U00926	cdna:genscan chromosome:Rnor_6.0:7:12416060:12430038:-1 transcript_biotype:protein_coding /// ATP synthase, H+ transporting, mitochondrial F1 complex, delta subunit [gene_biotype:protein_coding transcript_biotype:protein_coding] /// ATP synthase, H+ transporting, mitochondrial F1 complex, delta subunit [gene_biotype:protein_coding transcript_biotype:protein_coding] /// PREDICTED: Rattus norvegicu…	ATP synthase, H+ transporting, mitochondrial F1 complex, delta subunit	Atp5d
10901813	7	10901814 /// 10901815 /// 10901816 /// 10901817 /// 10901818 /// 10901819 /// 10901820 /// 10901821 /// 10901822	28054656	7402	GENSCAN00000042817 /// ENSRNOT00000011494 /// ENSRNOT00000080824 /// NM_139100 /// NM_001270788 /// BC070918 /// FQ221128 /// M23984	cdna:genscan chromosome:Rnor_6.0:7:31816776:31843285:-1 transcript_biotype:protein_coding /// solute carrier family 25 (mitochondrial carrier, phosphate carrier), member 3 [gene_biotype:protein_coding transcript_biotype:protein_coding] /// solute carrier family 25 (mitochondrial carrier, phosphate carrier), member 3 [gene_biotype:protein_coding transcript_biotype:protein_coding] /// Rattus norveg…	solute carrier family 25 (mitochondrial carrier, phosphate carrier), member 3	Slc25a3
10901954	7	10901955	31372200	128	---	---	---	---
10903704	7	10903705 /// 10903706	88395351	796	GENSCAN00000011909 /// GENSCAN00000011919	cdna:genscan chromosome:Rnor_6.0:7:91650198:91650994:-1 transcript_biotype:protein_coding /// cdna:genscan chromosome:Rnor_6.0:7:91635744:91636151:-1 transcript_biotype:protein_coding	---	---
10906439	7	10906440 /// 10906441 /// 10906442 /// 10906443 /// 10906444 /// 10906445 /// 10906446 /// 10906447 /// 10906448 /// 10906449 /// 10906450	129682780	322972	GENSCAN00000026606 /// GENSCAN00000046908 /// GENSCAN00000046913 /// GENSCAN00000046920 /// ENSRNOT00000021153 /// XM_008765664 /// NM_133611	cdna:genscan chromosome:Rnor_6.0:7:132756619:132794495:-1 transcript_biotype:protein_coding /// cdna:genscan chromosome:Rnor_6.0:7:132475184:132518406:-1 transcript_biotype:protein_coding /// cdna:genscan chromosome:Rnor_6.0:7:132679381:132682380:-1 transcript_biotype:protein_coding /// cdna:genscan chromosome:Rnor_6.0:7:132435079:132435758:-1 transcript_biotype:protein_coding /// solute carrier …	solute carrier family 2 (facilitated glucose transporter), member 13	Slc2a13
10907529	7	10907530 /// 10907531 /// 10907532 /// 10907533 /// 10907534 /// 10907535 /// 10907536 /// 10907537 /// 10907538 /// 10907539 /// 10907540 /// 10907541	140857105	17702	GENSCAN00000032005 /// GENSCAN00000035459 /// ENSRNOT00000055320 /// NM_001191790	cdna:genscan chromosome:Rnor_6.0:7:143722173:143732850:-1 transcript_biotype:protein_coding /// cdna:genscan chromosome:Rnor_6.0:7:143733105:143736162:-1 transcript_biotype:protein_coding /// SPRY domain containing 3 [gene_biotype:protein_coding transcript_biotype:protein_coding] /// Rattus norvegicus SPRY domain containing 3 (Spryd3), mRNA.	SPRY domain containing 3	Spryd3
10908562	8	10908563 /// 10908564 /// 10908565 /// 10908566 /// 10908567 /// 10908568 /// 10908569 /// 10908570 /// 10908571 /// 10908572	21040658	10006	GENSCAN00000058350 /// ENSRNOT00000016790 /// XM_006242628 /// XM_006242629 /// XM_008765930 /// XM_008765931 /// NM_001005881 /// AY310911	cdna:genscan chromosome:Rnor_6.0:8:22929123:22960553:1 transcript_biotype:protein_coding /// lipid phosphate phosphatase-related protein type 2 [gene_biotype:protein_coding transcript_biotype:protein_coding] /// PREDICTED: Rattus norvegicus lipid phosphate phosphatase-related protein type 2 (Lppr2), transcript variant X1, mRNA. /// PREDICTED: Rattus norvegicus lipid phosphate phosphatase-related …	phospholipid phosphatase related 2	Plppr2
10910547	8	10910548 /// 10910549 /// 10910550 /// 10910551 /// 10910552 /// 10910553 /// 10910554 /// 10910555 /// 10910556 /// 10910557 /// 10910558 /// 10910559 /// 10910560 /// 10910561	63486490	21755	GENSCAN00000029076 /// ENSRNOT00000015332 /// ENSRNOT00000083666 /// ENSRNOT00000070925 /// XM_006243187 /// XM_006243188 /// XM_006243190 /// NM_053297 /// BC061541 /// FQ221493 /// FQ223721 /// FQ224316	cdna:genscan chromosome:Rnor_6.0:8:64442984:64502429:1 transcript_biotype:protein_coding /// pyruvate kinase, muscle [gene_biotype:protein_coding transcript_biotype:protein_coding] /// pyruvate kinase, muscle [gene_biotype:protein_coding transcript_biotype:protein_coding] /// pyruvate kinase, muscle [gene_biotype:protein_coding transcript_biotype:protein_coding] /// PREDICTED: Rattus norvegicus p…	pyruvate kinase, muscle [Source:RGD Symbol;Acc:3337] /// pyruvate kinase, muscle [Source:MGI Symbol;Acc:MGI:97591] /// pyruvate kinase, muscle	Pkm /// Pkm /// Pkm
10910953	8	10910954 /// 10910955 /// 10910956 /// 10910957 /// 10910958 /// 10910959	69590479	15192	GENSCAN00000013756 /// ENSRNOT00000019258 /// NM_001108768	cdna:genscan chromosome:Rnor_6.0:8:70789382:70881050:1 transcript_biotype:protein_coding /// programmed cell death 7 [gene_biotype:protein_coding transcript_biotype:protein_coding] /// Rattus norvegicus programmed cell death 7 (Pdcd7), mRNA.	programmed cell death 7	Pdcd7
10914407	8	10914408	126952294	1812	GENSCAN00000055303 /// ENSRNOT00000026363 /// NM_001009437 /// XM_008766681 /// XM_008766682 /// XM_008766683	cdna:genscan chromosome:Rnor_6.0:8:130615910:130617652:-1 transcript_biotype:protein_coding /// protein O-linked mannose N-acetylglucosaminyltransferase 2 (beta 1,4-) [gene_biotype:protein_coding transcript_biotype:protein_coding] /// Rattus norvegicus protein O-linked mannose N-acetylglucosaminyltransferase 2 (beta 1,4-) (Pomgnt2), mRNA. /// PREDICTED: Rattus norvegicus protein O-linked mannose …	protein O-linked mannose N-acetylglucosaminyltransferase 2 (beta 1,4-)	Pomgnt2
10919386	8	10919387 /// 10919388	101534869	10247	ENSRNOT00000015821 /// XM_008766489 /// XM_008766600 /// NM_001106848 /// FQ233381	ring finger protein 7 [gene_biotype:protein_coding transcript_biotype:protein_coding] /// PREDICTED: Rattus norvegicus ring finger protein 7 (Rnf7), transcript variant X1, mRNA. /// PREDICTED: Rattus norvegicus uncharacterized LOC103693168 (LOC103693168), mRNA. /// Rattus norvegicus ring finger protein 7 (Rnf7), mRNA. /// Rattus norvegicus TL0AEA62YC02 mRNA sequence.	ring finger protein 7 /// uncharacterized LOC103693168	Rnf7 /// LOC103693168
10924260	9	10924261 /// 10924262 /// 10924263 /// 10924264 /// 10924265 /// 10924266 /// 10924267 /// 10924268 /// 10924269 /// 10924270 /// 10924271 /// 10924272 /// 10924273	73611608	84368	OTTRNOT00000002357 /// OTTRNOT00000002347 /// OTTRNOT00000002334 /// OTTRNOT00000002348 /// OTTRNOT00000002349 /// GENSCAN00000015787 /// GENSCAN00000015795 /// ENSRNOT00000074131 /// ENSRNOT00000090383 /// ENSRNOT00000081406 /// ENSRNOT00000081106 /// ENSRNOT00000089580 /// ENSRNOT00000020049 /// ENSRNOT00000046229 /// NM_001134750 /// NM_001134751 /// NM_001134753 /// BC168228 /// FQ223783	paroxysmal nonkinesigenic dyskinesia[gene_biotype:protein_coding transcript_biotype:protein_coding] /// paroxysmal nonkinesigenic dyskinesia[gene_biotype:protein_coding transcript_biotype:protein_coding] /// paroxysmal nonkinesigenic dyskinesia[gene_biotype:protein_coding transcript_biotype:processed_transcript] /// paroxysmal nonkinesigenic dyskinesia[gene_biotype:protein_coding transcript_bioty…	paroxysmal nonkinesigenic dyskinesia	Pnkd
10925783	9	10925784 /// 10925785 /// 10925786 /// 10925787 /// 10925788 /// 10925789 /// 10925790 /// 10925791 /// 10925792 /// 10925793 /// 10925794 /// 10925795 /// 10925796 /// 10925797 /// 10925798 /// 10925799 /// 10925800 /// 10925801 /// 10925802 /// 10925803 /// 10925804 /// 10925805 /// 10925806 /// 10925807	103303732	215515	GENSCAN00000032628 /// ENSRNOT00000020767 /// ENSRNOT00000086682 /// NM_012979 /// FQ225693	cdna:genscan chromosome:Rnor_6.0:9:112308879:112450998:1 transcript_biotype:protein_coding /// mannosidase, alpha, class 2A, member 1 [gene_biotype:protein_coding transcript_biotype:protein_coding] /// mannosidase, alpha, class 2A, member 1 [gene_biotype:protein_coding transcript_biotype:protein_coding] /// Rattus norvegicus mannosidase, alpha, class 2A, member 1 (Man2a1), mRNA. /// Rattus norveg…	mannosidase, alpha, class 2A, member 1	Man2a1
10926740	9	10926741 /// 10926742 /// 10926743 /// 10926744 /// 10926745 /// 10926746	13589896	76037	GENSCAN00000043799 /// GENSCAN00000043802 /// ENSRNOT00000015918 /// NM_001108207	cdna:genscan chromosome:Rnor_6.0:9:20619454:20633929:-1 transcript_biotype:protein_coding /// cdna:genscan chromosome:Rnor_6.0:9:20548094:20603891:-1 transcript_biotype:protein_coding /// tumor necrosis factor receptor superfamily, member 21 [gene_biotype:protein_coding transcript_biotype:protein_coding] /// Rattus norvegicus tumor necrosis factor receptor superfamily, member 21 (Tnfrsf21), mRNA.	tumor necrosis factor receptor superfamily, member 21	Tnfrsf21
10929122	9	10929123 /// 10929124 /// 10929125 /// 10929126 /// 10929127	74496508	3684	GENSCAN00000059003 /// ENSRNOT00000004797 /// XM_006245227 /// NM_001007004 /// BC083726 /// FQ212913 /// FQ214970 /// FQ224845 /// FQ225180	cdna:genscan chromosome:Rnor_6.0:9:82415672:82431412:-1 transcript_biotype:protein_coding /// tubulin, alpha 4A [gene_biotype:protein_coding transcript_biotype:protein_coding] /// PREDICTED: Rattus norvegicus tubulin, alpha 4A (Tuba4a), transcript variant X1, mRNA. /// Rattus norvegicus tubulin, alpha 4A (Tuba4a), mRNA. /// Rattus norvegicus tubulin, alpha 4A, mRNA (cDNA clone MGC:94628 IMAGE:719…	tubulin, alpha 4A	Tuba4a
10930654	Un	10930655 /// 10930656 /// 10930657	---	131117	GENSCAN00000026525 /// GENSCAN00000026535 /// ENSRNOT00000071558 /// XM_008770349 /// NM_001109312	cdna:genscan chromosome:Rnor_6.0:14:91342720:91346244:1 transcript_biotype:protein_coding /// cdna:genscan chromosome:Rnor_6.0:14:91203459:91243566:1 transcript_biotype:protein_coding /// von Willebrand factor C domain containing 2 [gene_biotype:protein_coding transcript_biotype:protein_coding] /// PREDICTED: Rattus norvegicus von Willebrand factor C domain containing 2 (Vwc2), transcript variant…	von Willebrand factor C domain containing 2	Vwc2
10932475	X	10932476 /// 10932477 /// 10932478 /// 10932479 /// 10932480 /// 10932481 /// 10932482 /// 10932483 /// 10932484 /// 10932485 /// 10932486 /// 10932487 /// 10932488 /// 10932489 /// 10932490 /// 10932491 /// 10932492 /// 10932493 /// 10932494 /// 10932495 /// 10932496 /// 10932497 /// 10932498 /// 10932499 /// 10932500 /// 10932501 /// 10932502 /// 10932503 /// 10932504 /// 10932505 /// 10932506	26585597	27121	GENSCAN00000013731 /// GENSCAN00000013767 /// GENSCAN00000013788 /// ENSRNOT00000064924 /// ENSRNOT00000042140 /// ENSRNOT00000009295 /// ENSRNOT00000071835 /// NM_001109375 /// XM_003754740 /// XM_001057931 /// XM_006227289 /// XM_006256755 /// XM_228753 /// XM_006256756 /// XM_008773094 /// XM_006256758 /// XM_003752010 /// XM_006256759 /// AF321134	cdna:genscan chromosome:Rnor_6.0:X:15419346:15423209:1 transcript_biotype:protein_coding /// cdna:genscan chromosome:Rnor_6.0:X:15365088:15417146:1 transcript_biotype:protein_coding /// cdna:genscan chromosome:Rnor_6.0:X:15318533:15322396:1 transcript_biotype:protein_coding /// histone deacetylase 6 [gene_biotype:protein_coding transcript_biotype:protein_coding] /// GTPase ERas-like [gene_biotype…	histone deacetylase 6 [Source:RGD Symbol;Acc:619981] /// GTPase ERas /// ES cell expressed Ras /// histone deacetylase 6 /// histone deacetylase 6	Hdac6 /// LOC103690157 /// Eras /// Hdac6 /// LOC103689963
10932623	X	10932624	28682955	4608	GENSCAN00000024603 /// GENSCAN00000024627 /// ENSRNOT00000048236 /// ENSRNOT00000045710 /// XM_006227291 /// XM_003754743 /// XM_003752016 /// XM_006256765 /// XM_006256766	cdna:genscan chromosome:Rnor_6.0:X:17539030:17540952:1 transcript_biotype:protein_coding /// cdna:genscan chromosome:Rnor_6.0:X:17163392:17172173:1 transcript_biotype:protein_coding /// nudix (nucleoside diphosphate linked moiety X)-type motif 10 [gene_biotype:protein_coding transcript_biotype:protein_coding] /// diphosphoinositol polyphosphate phosphohydrolase 3-alpha-like [gene_biotype:protein_…	nudix (nucleoside diphosphate linked moiety X)-type motif 11 /// nudix (nucleoside diphosphate linked moiety X)-type motif 10	Nudt11 /// Nudt10
10933809	X	10933810 /// 10933811 /// 10933812 /// 10933813 /// 10933814 /// 10933815	67522010	23856	GENSCAN00000008669 /// ENSRNOT00000058434 /// NM_001109317	cdna:genscan chromosome:Rnor_6.0:X:48787689:48817660:1 transcript_biotype:protein_coding /// transmembrane protein 47 [gene_biotype:protein_coding transcript_biotype:protein_coding] /// Rattus norvegicus transmembrane protein 47 (Tmem47), mRNA.	transmembrane protein 47	Tmem47
10934367	X	10934368 /// 10934369 /// 10934370 /// 10934371 /// 10934372 /// 10934373 /// 10934374 /// 10934375 /// 10934376 /// 10934377	89376193	22323	OTTRNOT00000000912 /// OTTRNOT00000000911 /// OTTRNOT00000000913 /// GENSCAN00000023448 /// ENSRNOT00000076168 /// ENSRNOT00000005077 /// ENSRNOT00000005102 /// XM_008773251 /// XM_006257054 /// XM_006257055 /// NM_134336 /// U41663	neuroligin 3[gene_biotype:protein_coding transcript_biotype:protein_coding] /// neuroligin 3[gene_biotype:protein_coding transcript_biotype:protein_coding] /// neuroligin 3[gene_biotype:protein_coding transcript_biotype:protein_coding] /// cdna:genscan chromosome:Rnor_6.0:X:71174869:71221633:1 transcript_biotype:protein_coding /// neuroligin 3 [gene_biotype:protein_coding transcript_biotype:prote…	neuroligin 3	Nlgn3
10936976	X	10936977 /// 10936978 /// 10936979 /// 10936980	26614583	3444	NM_019279 /// GENSCAN00000013755 /// GENSCAN00000013797 /// ENSRNOT00000075774 /// ENSRNOT00000009794 /// XM_008773095 /// AF181561 /// FQ214158	Rattus norvegicus proprotein convertase subtilisin/kexin type 1 inhibitor (Pcsk1n), mRNA. /// cdna:genscan chromosome:Rnor_6.0:X:15324400:15327684:-1 transcript_biotype:protein_coding /// cdna:genscan chromosome:Rnor_6.0:X:15425213:15428497:-1 transcript_biotype:protein_coding /// proSAAS-like [gene_biotype:protein_coding transcript_biotype:protein_coding] /// proprotein convertase subtilisin/kex…	proprotein convertase subtilisin/kexin type 1 inhibitor /// proSAAS	Pcsk1n /// LOC103690091
10936993	X	10936994 /// 10936995 /// 10936996 /// 10936997 /// 10936998 /// 10936999	26652131	5706	GENSCAN00000013739 /// ENSRNOT00000011207 /// NM_001172103	cdna:genscan chromosome:Rnor_6.0:X:15463532:15587419:-1 transcript_biotype:protein_coding /// Pim-2 proto-oncogene, serine/threonine kinase [gene_biotype:protein_coding transcript_biotype:protein_coding] /// Rattus norvegicus Pim-2 proto-oncogene, serine/threonine kinase (Pim2), mRNA.	Pim-2 proto-oncogene, serine/threonine kinase	Pim2
10937236	X	10937237	28840814	3144	GENSCAN00000024603 /// GENSCAN00000024627 /// ENSRNOT00000048236 /// ENSRNOT00000045710 /// XM_006227291 /// XM_003754743 /// XM_003752016 /// XM_006256765 /// XM_006256766	cdna:genscan chromosome:Rnor_6.0:X:17539030:17540952:1 transcript_biotype:protein_coding /// cdna:genscan chromosome:Rnor_6.0:X:17163392:17172173:1 transcript_biotype:protein_coding /// nudix (nucleoside diphosphate linked moiety X)-type motif 10 [gene_biotype:protein_coding transcript_biotype:protein_coding] /// diphosphoinositol polyphosphate phosphohydrolase 3-alpha-like [gene_biotype:protein_…	nudix (nucleoside diphosphate linked moiety X)-type motif 11 /// nudix (nucleoside diphosphate linked moiety X)-type motif 10	Nudt11 /// Nudt10
10937574	X	10937575 /// 10937576 /// 10937577 /// 10937578 /// 10937579 /// 10937580 /// 10937581 /// 10937582 /// 10937583	41491913	11182	GENSCAN00000000474 /// ENSRNOT00000091261 /// ENSRNOT00000004184 /// XM_006256799 /// XM_006256800 /// XM_006256801 /// XM_006256802 /// XM_006256805 /// XM_006256804 /// XM_006256803 /// NM_001007715 /// BC078998	cdna:genscan chromosome:Rnor_6.0:X:21699735:21704326:-1 transcript_biotype:protein_coding /// RIB43A domain with coiled-coils 1 [gene_biotype:protein_coding transcript_biotype:protein_coding] /// RIB43A domain with coiled-coils 1 [gene_biotype:protein_coding transcript_biotype:protein_coding] /// PREDICTED: Rattus norvegicus RIB43A domain with coiled-coils 1 (Ribc1), transcript variant X1, mRNA. …	RIB43A domain with coiled-coils 1	Ribc1
10939888	X	10939889	142054190	130932	---	---	---	---

## Sheet: SEMP_8h
Transcript Cluster ID	Chromosome	Exon Probe Set ID	Transcript Cluster Start	Transcript Cluster Length	Transcript ID	Transcript Description	Gene Title	Gene Symbol
10702863	1	10702864	40898092	239	---	---	---	---
10714973	1	10714974 /// 10714975 /// 10714976 /// 10714977 /// 10714978 /// 10714979 /// 10714980 /// 10714981 /// 10714982 /// 10714983 /// 10714984 /// 10714985 /// 10714986 /// 10714987 /// 10714988 /// 10714989 /// 10714990 /// 10714991 /// 10714992 /// 10714993 /// 10714994	240791754	65431	GENSCAN00000009306 /// ENSRNOT00000083002 /// ENSRNOT00000086991 /// NM_001107608	cdna:genscan chromosome:Rnor_6.0:1:255185868:255318358:1 transcript_biotype:protein_coding /// HECT domain containing E3 ubiquitin protein ligase 2 [gene_biotype:protein_coding transcript_biotype:protein_coding] /// HECT domain containing E3 ubiquitin protein ligase 2 [gene_biotype:protein_coding transcript_biotype:protein_coding] /// Rattus norvegicus HECT domain containing E3 ubiquitin protein …	HECT domain containing E3 ubiquitin protein ligase 2	Hectd2
10722982	1	10722983 /// 10722984 /// 10722985 /// 10722986	135513735	7081	GENSCAN00000012468 /// ENSRNOT00000020229 /// XM_008759560 /// NM_053487 /// AJ224120	cdna:genscan chromosome:Rnor_6.0:1:141475601:141481587:-1 transcript_biotype:protein_coding /// peroxisomal biogenesis factor 11 alpha [gene_biotype:protein_coding transcript_biotype:protein_coding] /// PREDICTED: Rattus norvegicus peroxisomal biogenesis factor 11 alpha (Pex11a), transcript variant X1, mRNA. /// Rattus norvegicus peroxisomal biogenesis factor 11 alpha (Pex11a), mRNA. /// Rattus n…	peroxisomal biogenesis factor 11 alpha	Pex11a
10820766	2	10820767 /// 10820768 /// 10820769	29301092	9558	GENSCAN00000051301 /// ENSRNOT00000089293 /// ENSRNOT00000020726 /// XM_006231833 /// XM_006231834 /// XM_008760660 /// NM_001013903 /// AY185507	cdna:genscan chromosome:Rnor_6.0:2:28777675:28808496:-1 transcript_biotype:protein_coding /// transmembrane protein 171 [gene_biotype:protein_coding transcript_biotype:protein_coding] /// transmembrane protein 171 [gene_biotype:protein_coding transcript_biotype:protein_coding] /// PREDICTED: Rattus norvegicus transmembrane protein 171 (Tmem171), transcript variant X1, mRNA. /// PREDICTED: Rattus …	transmembrane protein 171	Tmem171
10841170	3	10841171 /// 10841172 /// 10841173 /// 10841174 /// 10841175 /// 10841176 /// 10841177 /// 10841178 /// 10841179	144529855	5743	GENSCAN00000051057 /// ENSRNOT00000018581 /// NM_172031 /// AF393750	cdna:genscan chromosome:Rnor_6.0:3:149607135:149696692:1 transcript_biotype:protein_coding /// BPI fold containing family A, member 1 [gene_biotype:protein_coding transcript_biotype:protein_coding] /// Rattus norvegicus BPI fold containing family A, member 1 (Bpifa1), mRNA. /// Rattus norvegicus plunc mRNA, complete cds.	BPI fold containing family A, member 1	Bpifa1
10853407	4	10853408 /// 10853409 /// 10853410 /// 10853411 /// 10853412 /// 10853413 /// 10853414 /// 10853415 /// 10853416 /// 10853417 /// 10853418 /// 10853419 /// 10853420 /// 10853421 /// 10853422 /// 10853423 /// 10853424 /// 10853425 /// 10853426 /// 10853427 /// 10853428 /// 10853429 /// 10853430 /// 10853431 /// 10853432 /// 10853433 /// 10853434 /// 10853435 /// 10853436	25065233	71031	GENSCAN00000057036 /// GENSCAN00000057050 /// ENSRNOT00000009264 /// XM_003753858 /// XM_008775659 /// XM_008775661 /// XM_008775662 /// XM_006224818 /// XR_600595 /// XM_003749688 /// XM_008762732 /// XM_008762733 /// XM_008762734 /// XM_006236074 /// XR_592008 /// BC061963	cdna:genscan chromosome:Rnor_6.0:4:25601390:25609551:1 transcript_biotype:protein_coding /// cdna:genscan chromosome:Rnor_6.0:4:25572896:25595610:1 transcript_biotype:protein_coding /// uncharacterized LOC100910867 [gene_biotype:protein_coding transcript_biotype:protein_coding] /// PREDICTED: Rattus norvegicus uncharacterized LOC100910867 (LOC100910867), transcript variant X1, mRNA. /// PREDICTED…	cilia and flagella associated protein 69 /// uncharacterized LOC103692047	Cfap69 /// LOC103692047
10869010	5	10869011 /// 10869012 /// 10869013	66267198	11038	GENSCAN00000015343 /// ENSRNOT00000009584 /// ENSRNOT00000078502 /// XM_006238157 /// XM_008763711 /// NM_001107930	cdna:genscan chromosome:Rnor_6.0:5:64790498:64801927:1 transcript_biotype:protein_coding /// zinc finger protein 189 [gene_biotype:protein_coding transcript_biotype:protein_coding] /// zinc finger protein 189 [gene_biotype:protein_coding transcript_biotype:protein_coding] /// PREDICTED: Rattus norvegicus zinc finger protein 189 (Zfp189), transcript variant X1, mRNA. /// PREDICTED: Rattus norvegic…	zinc finger protein 189	Zfp189
10876896	5	10876897 /// 10876898 /// 10876899 /// 10876900 /// 10876901 /// 10876902 /// 10876903 /// 10876904 /// 10876905 /// 10876906 /// 10876907 /// 10876908 /// 10876909 /// 10876910 /// 10876911 /// 10876912 /// 10876913 /// 10876914	74717426	53889	GENSCAN00000023725 /// ENSRNOT00000014888 /// XM_006238177 /// NM_001106649	cdna:genscan chromosome:Rnor_6.0:5:73562789:73620961:-1 transcript_biotype:protein_coding /// catenin (cadherin associated protein), alpha-like 1 [gene_biotype:protein_coding transcript_biotype:protein_coding] /// PREDICTED: Rattus norvegicus catenin (cadherin associated protein), alpha-like 1 (Ctnnal1), transcript variant X1, mRNA. /// Rattus norvegicus catenin (cadherin associated protein), alp…	catenin (cadherin associated protein), alpha-like 1	Ctnnal1
10906569	7	10906570 /// 10906571 /// 10906572 /// 10906573	134213432	29850	ENSRNOT00000009143 /// XM_001058743 /// XM_006226242 /// XM_001053826 /// XM_006242286 /// AB121147	developing brain homeobox 2 [gene_biotype:protein_coding transcript_biotype:protein_coding] /// PREDICTED: Rattus norvegicus developing brain homeobox 2 (Dbx2), transcript variant X1, mRNA. /// PREDICTED: Rattus norvegicus developing brain homeobox 2 (Dbx2), transcript variant X2, mRNA. /// PREDICTED: Rattus norvegicus developing brain homeobox 2 (Dbx2), transcript variant X1, mRNA. /// PREDICTED…	developing brain homeobox 2	Dbx2
10936346	X	10936347 /// 10936348 /// 10936349 /// 10936350 /// 10936351 /// 10936352 /// 10936353 /// 10936354 /// 10936355 /// 10936356 /// 10936357	8568177	33352	GENSCAN00000038367 /// GENSCAN00000038374 /// ENSRNOT00000089266 /// ENSRNOT00000017550 /// XM_006257447 /// NM_001191585	cdna:genscan chromosome:Rnor_6.0:X:122904457:122946477:1 transcript_biotype:protein_coding /// cdna:genscan chromosome:Rnor_6.0:X:122957158:122971274:1 transcript_biotype:protein_coding /// LON peptidase N-terminal domain and ring finger 3 [gene_biotype:protein_coding transcript_biotype:protein_coding] /// LON peptidase N-terminal domain and ring finger 3 [gene_biotype:protein_coding transcript_b…	LON peptidase N-terminal domain and ring finger 3	Lonrf3

## Sheet: SEMP_12h
Transcript Cluster ID	Chromosome	Exon Probe Set ID	Transcript Cluster Start	Transcript Cluster Length	Transcript ID	Transcript Description	Gene Title	Gene Symbol
10703648	1	10703649	62798103	2982	GENSCAN00000003344	cdna:genscan chromosome:Rnor_6.0:14:62388436:62412988:-1 transcript_biotype:protein_coding	---	---
10704482	1	10704483 /// 10704484 /// 10704485	76716252	2704	GENSCAN00000040807 /// ENSRNOT00000020609 /// NM_001106227	cdna:genscan chromosome:Rnor_6.0:1:78417900:78420356:1 transcript_biotype:protein_coding /// transmembrane protein 160 [gene_biotype:protein_coding transcript_biotype:protein_coding] /// Rattus norvegicus transmembrane protein 160 (Tmem160), mRNA.	transmembrane protein 160	Tmem160
10704728	1	10704729 /// 10704730 /// 10704731 /// 10704732 /// 10704733 /// 10704734 /// 10704735 /// 10704736 /// 10704737 /// 10704738 /// 10704739 /// 10704740 /// 10704741 /// 10704742 /// 10704743 /// 10704744 /// 10704745	78440129	10987	GENSCAN00000008852 /// ENSRNOT00000020428 /// XM_006223104 /// XM_006223105 /// XM_006223106 /// XM_006223107 /// XM_006223108 /// XM_008774440 /// XM_006223109 /// XM_006223110 /// XM_008774441 /// XM_008774442 /// XM_006223112 /// XM_008774443 /// XM_008759040 /// XM_008759041 /// XM_008759042 /// XM_008759043 /// XM_008759044 /// XM_008759045 /// XM_008759046 /// XM_008759047 /// XM_008759048 …	cdna:genscan chromosome:Rnor_6.0:1:79989194:79998643:1 transcript_biotype:protein_coding /// dystrophia myotonica-protein kinase [gene_biotype:protein_coding transcript_biotype:protein_coding] /// PREDICTED: Rattus norvegicus dystrophia myotonica-protein kinase (Dmpk), transcript variant X1, mRNA. /// PREDICTED: Rattus norvegicus dystrophia myotonica-protein kinase (Dmpk), transcript variant X2, …	dystrophia myotonica-protein kinase	Dmpk
10704758	1	10704759 /// 10704760 /// 10704761 /// 10704762 /// 10704763 /// 10704764 /// 10704765 /// 10704766 /// 10704767 /// 10704768 /// 10704769 /// 10704770 /// 10704771 /// 10704772 /// 10704773 /// 10704774 /// 10704775 /// 10704776 /// 10704777 /// 10704778 /// 10704779 /// 10704780 /// 10704781 /// 10704782 /// 10704783	78539321	31033	GENSCAN00000008788 /// ENSRNOT00000041215 /// ENSRNOT00000078336 /// NM_138921 /// AF335571 /// BC062038	cdna:genscan chromosome:Rnor_6.0:1:80087586:80118738:1 transcript_biotype:protein_coding /// echinoderm microtubule associated protein like 2 [gene_biotype:protein_coding transcript_biotype:protein_coding] /// echinoderm microtubule associated protein like 2 [gene_biotype:protein_coding transcript_biotype:protein_coding] /// Rattus norvegicus echinoderm microtubule associated protein like 2 (Eml2…	echinoderm microtubule associated protein like 2	Eml2
10704974	1	10704975 /// 10704976 /// 10704977 /// 10704978	79815498	5079	GENSCAN00000029542 /// ENSRNOT00000072750 /// ENSRNOT00000081829 /// XM_006228410 /// NM_001135742	cdna:genscan chromosome:Rnor_6.0:1:81394596:81399672:1 transcript_biotype:protein_coding /// immunity-related GTPase family, Q [gene_biotype:protein_coding transcript_biotype:protein_coding] /// immunity-related GTPase family, Q [gene_biotype:protein_coding transcript_biotype:protein_coding] /// PREDICTED: Rattus norvegicus immunity-related GTPase family, Q (Irgq), transcript variant X1, mRNA. //…	immunity-related GTPase family, Q	Irgq
10705553	1	10705554 /// 10705555 /// 10705556 /// 10705557 /// 10705558 /// 10705559	83799995	7140	GENSCAN00000039465	cdna:genscan chromosome:Rnor_6.0:1:86837185:86918776:1 transcript_biotype:protein_coding	---	---
10706088	1	10706089 /// 10706090 /// 10706091 /// 10706092 /// 10706093 /// 10706094 /// 10706095 /// 10706096 /// 10706097 /// 10706098 /// 10706099 /// 10706100	86103249	9802	GENSCAN00000000951 /// ENSRNOT00000028632 /// XM_008759169 /// XM_008759170 /// NM_199499 /// BC064659	cdna:genscan chromosome:Rnor_6.0:1:89492313:89501191:1 transcript_biotype:protein_coding /// leucine-rich repeat LGI family, member 4 [gene_biotype:protein_coding transcript_biotype:protein_coding] /// PREDICTED: Rattus norvegicus leucine-rich repeat LGI family, member 4 (Lgi4), transcript variant X1, mRNA. /// PREDICTED: Rattus norvegicus leucine-rich repeat LGI family, member 4 (Lgi4), transcri…	leucine-rich repeat LGI family, member 4	Lgi4
10706559	1	10706560 /// 10706561 /// 10706562	94920886	19750	GENSCAN00000013382 /// ENSRNOT00000026259 /// XM_006229055 /// NM_001271081	cdna:genscan chromosome:Rnor_6.0:1:100379184:100468380:1 transcript_biotype:protein_coding /// leucine rich repeat containing 4B [gene_biotype:protein_coding transcript_biotype:protein_coding] /// PREDICTED: Rattus norvegicus leucine rich repeat containing 4B (Lrrc4b), transcript variant X1, mRNA. /// Rattus norvegicus leucine rich repeat containing 4B (Lrrc4b), mRNA.	leucine rich repeat containing 4B	Lrrc4b
10707121	1	10707122 /// 10707123 /// 10707124 /// 10707125 /// 10707126 /// 10707127 /// 10707128 /// 10707129 /// 10707130 /// 10707131 /// 10707132 /// 10707133 /// 10707134 /// 10707135 /// 10707136	97352253	28045	GENSCAN00000035819 /// ENSRNOT00000066791 /// ENSRNOT00000087920 /// XM_006229235 /// NM_001108485	cdna:genscan chromosome:Rnor_6.0:1:102849836:102877058:1 transcript_biotype:protein_coding /// general transcription factor IIH, polypeptide 1 [gene_biotype:protein_coding transcript_biotype:protein_coding] /// general transcription factor IIH, polypeptide 1 [gene_biotype:protein_coding transcript_biotype:protein_coding] /// PREDICTED: Rattus norvegicus general transcription factor IIH, polypepti…	general transcription factor IIH, polypeptide 1	Gtf2h1
10709827	1	10709828 /// 10709829 /// 10709830 /// 10709831 /// 10709832 /// 10709833 /// 10709834 /// 10709835 /// 10709836 /// 10709837 /// 10709838 /// 10709839 /// 10709840 /// 10709841 /// 10709842 /// 10709843	167704037	36036	GENSCAN00000029574 /// ENSRNOT00000013733 /// XM_006229994 /// BC083578 /// NM_001012169	cdna:genscan chromosome:Rnor_6.0:1:174712094:174741235:1 transcript_biotype:protein_coding /// zinc finger protein 143 [gene_biotype:protein_coding transcript_biotype:protein_coding] /// PREDICTED: Rattus norvegicus zinc finger protein 143 (Zfp143), transcript variant X1, mRNA. /// Rattus norvegicus zinc finger protein 143, mRNA (cDNA clone MGC:94144 IMAGE:7127506), complete cds. /// Rattus norve…	zinc finger protein 143	Zfp143
10710912	1	10710913 /// 10710914 /// 10710915 /// 10710916 /// 10710917 /// 10710918 /// 10710919 /// 10710920	185952007	4085	NM_001135698 /// GENSCAN00000001863 /// ENSRNOT00000026755 /// XM_006230233 /// XM_008759876 /// XM_006230235 /// FQ229460	Rattus norvegicus yippee-like 3 (Ypel3), mRNA. /// cdna:genscan chromosome:Rnor_6.0:1:198209736:198213426:1 transcript_biotype:protein_coding /// yippee-like 3 (Drosophila) [gene_biotype:protein_coding transcript_biotype:protein_coding] /// PREDICTED: Rattus norvegicus yippee-like 3 (Drosophila) (Ypel3), transcript variant X1, mRNA. /// PREDICTED: Rattus norvegicus yippee-like 3 (Drosophila) (Ype…	yippee-like 3	Ypel3
10712427	1	10712428 /// 10712429 /// 10712430 /// 10712431 /// 10712432 /// 10712433 /// 10712434 /// 10712435 /// 10712436 /// 10712437 /// 10712438 /// 10712439 /// 10712440 /// 10712441 /// 10712442 /// 10712443 /// 10712444	202083095	49122	GENSCAN00000042188 /// ENSRNOT00000027134 /// XM_008774809 /// XM_008760049 /// AM040976	cdna:genscan chromosome:Rnor_6.0:1:214913748:214947627:1 transcript_biotype:protein_coding /// BR serine/threonine kinase 2 [gene_biotype:protein_coding transcript_biotype:protein_coding] /// PREDICTED: Rattus norvegicus BR serine/threonine kinase 2 (Brsk2), transcript variant X1, mRNA. /// PREDICTED: Rattus norvegicus BR serine/threonine kinase 2 (Brsk2), transcript variant X2, mRNA. /// Rattus …	BR serine/threonine kinase 2 [Source:RGD Symbol;Acc:1566256] /// BR serine/threonine kinase 2	Brsk2 /// Brsk2
10712867	1	10712868 /// 10712869 /// 10712870 /// 10712871 /// 10712872 /// 10712873 /// 10712874 /// 10712875 /// 10712876 /// 10712877 /// 10712878 /// 10712879 /// 10712880 /// 10712881 /// 10712882 /// 10712883 /// 10712884 /// 10712885 /// 10712886 /// 10712887 /// 10712888	207112853	99886	GENSCAN00000051962 /// GENSCAN00000051996 /// ENSRNOT00000026316 /// ENSRNOT00000082388 /// ENSRNOT00000087432 /// XM_006230689 /// XM_006230690 /// XM_006230691 /// XM_008760087 /// XM_006230692 /// XM_006230693 /// XM_006230694 /// NM_012744 /// BC085680 /// U32314 /// U36585 /// U54554	cdna:genscan chromosome:Rnor_6.0:1:219817709:219849072:1 transcript_biotype:protein_coding /// cdna:genscan chromosome:Rnor_6.0:1:219855463:219859480:1 transcript_biotype:protein_coding /// pyruvate carboxylase [gene_biotype:protein_coding transcript_biotype:protein_coding] /// pyruvate carboxylase [gene_biotype:protein_coding transcript_biotype:protein_coding] /// pyruvate carboxylase [gene_biot…	pyruvate carboxylase	Pc
10713328	1	10713329 /// 10713330 /// 10713331 /// 10713332 /// 10713333 /// 10713334 /// 10713335 /// 10713336 /// 10713337 /// 10713338 /// 10713339 /// 10713340 /// 10713341 /// 10713342 /// 10713343 /// 10713344 /// 10713345 /// 10713346 /// 10713347 /// 10713348 /// 10713349 /// 10713350 /// 10713351 /// 10713352 /// 10713353 /// 10713354 /// 10713355 /// 10713356 /// 10713357 /// 10713358 /// 10713359 …	209121186	14260	GENSCAN00000032460 /// ENSRNOT00000064798 /// XM_006230753 /// XM_006230754 /// XM_008760109 /// NM_001106329 /// FQ211076	cdna:genscan chromosome:Rnor_6.0:1:221710692:221748019:1 transcript_biotype:protein_coding /// mitogen activated protein kinase kinase kinase kinase 2 [gene_biotype:protein_coding transcript_biotype:protein_coding] /// PREDICTED: Rattus norvegicus mitogen activated protein kinase kinase kinase kinase 2 (Map4k2), transcript variant X1, mRNA. /// PREDICTED: Rattus norvegicus mitogen activated prote…	mitogen activated protein kinase kinase kinase kinase 2	Map4k2
10713419	1	10713420 /// 10713421 /// 10713422 /// 10713423 /// 10713424 /// 10713425 /// 10713426 /// 10713427 /// 10713428 /// 10713429 /// 10713430 /// 10713431 /// 10713432 /// 10713433 /// 10713434 /// 10713435 /// 10713436 /// 10713437 /// 10713438 /// 10713439 /// 10713440 /// 10713441 /// 10713442 /// 10713443 /// 10713444 /// 10713445 /// 10713446 /// 10713447	209211740	106326	GENSCAN00000025389 /// GENSCAN00000025506 /// GENSCAN00000032418 /// ENSRNOT00000031227 /// ENSRNOT00000054828 /// ENSRNOT00000028651 /// XM_008760057 /// XM_008760058 /// XM_008760059 /// XM_008760060 /// XM_008760061 /// XM_008760062 /// XM_008760063 /// XM_008760064 /// NM_053846 /// M96376 /// M96377	cdna:genscan chromosome:Rnor_6.0:1:221828908:221869617:1 transcript_biotype:protein_coding /// cdna:genscan chromosome:Rnor_6.0:1:221872671:221906997:1 transcript_biotype:protein_coding /// cdna:genscan chromosome:Rnor_6.0:1:221801735:221802598:1 transcript_biotype:protein_coding /// neurexin 2 [gene_biotype:protein_coding transcript_biotype:protein_coding] /// neurexin 2 [gene_biotype:protein_co…	neurexin 2	Nrxn2
10713600	1	10713601	211391510	74	ENSRNOT00000088786	Small nucleolar RNA SNORD27 [gene_biotype:snoRNA transcript_biotype:snoRNA]	---	---
10715622	1	10715623 /// 10715624 /// 10715625 /// 10715626 /// 10715627 /// 10715628 /// 10715629 /// 10715630 /// 10715631 /// 10715632 /// 10715633 /// 10715634 /// 10715635 /// 10715636 /// 10715637	250054588	14403	GENSCAN00000008777 /// ENSRNOT00000019956 /// XM_006231528 /// XR_351089 /// NM_001108526	cdna:genscan chromosome:Rnor_6.0:1:264710273:264751950:1 transcript_biotype:protein_coding /// sema domain, immunoglobulin domain (Ig), transmembrane domain (TM) and short cytoplasmic domain, (semaphorin) 4G [gene_biotype:protein_coding transcript_biotype:protein_coding] /// PREDICTED: Rattus norvegicus sema domain, immunoglobulin domain (Ig), transmembrane domain (TM) and short cytoplasmic domai…	sema domain, immunoglobulin domain (Ig), transmembrane domain (TM) and short cytoplasmic domain, (semaphorin) 4G	Sema4g
10718566	1	10718567 /// 10718568 /// 10718569 /// 10718570 /// 10718571	64114233	26252	GENSCAN00000038862 /// ENSRNOT00000089944 /// XM_006228013 /// NM_080695 /// AF361345	cdna:genscan chromosome:Rnor_6.0:1:64375605:64401857:-1 transcript_biotype:protein_coding /// calcium channel, voltage-dependent, gamma subunit 7 [gene_biotype:protein_coding transcript_biotype:protein_coding] /// PREDICTED: Rattus norvegicus calcium channel, voltage-dependent, gamma subunit 7 (Cacng7), transcript variant X1, mRNA. /// Rattus norvegicus calcium channel, voltage-dependent, gamma s…	calcium channel, voltage-dependent, gamma subunit 7	Cacng7
10719722	1	10719723 /// 10719724 /// 10719725 /// 10719726 /// 10719727	80271950	3100	GENSCAN00000029516 /// ENSRNOT00000027435 /// NM_031774 /// AF025506 /// BC086387	cdna:genscan chromosome:Rnor_6.0:1:81843856:81846692:-1 transcript_biotype:protein_coding /// Rab acceptor 1 (prenylated) [gene_biotype:protein_coding transcript_biotype:protein_coding] /// Rattus norvegicus Rab acceptor 1 (prenylated) (Rabac1), mRNA. /// Rattus norvegicus prenylated rab acceptor 1 (PRA1) mRNA, complete cds. /// Rattus norvegicus Rab acceptor 1 (prenylated), mRNA (cDNA clone MGC:…	Rab acceptor 1 (prenylated)	Rabac1
10719863	1	10719864 /// 10719865 /// 10719866 /// 10719867 /// 10719868 /// 10719869 /// 10719870 /// 10719871 /// 10719872	80837906	28766	GENSCAN00000002445 /// ENSRNOT00000027995 /// NM_012782 /// BC161819	cdna:genscan chromosome:Rnor_6.0:1:82423607:82438392:-1 transcript_biotype:protein_coding /// branched chain ketoacid dehydrogenase E1, alpha polypeptide [gene_biotype:protein_coding transcript_biotype:protein_coding] /// Rattus norvegicus branched chain ketoacid dehydrogenase E1, alpha polypeptide (Bckdha), mRNA. /// Rattus norvegicus branched chain ketoacid dehydrogenase E1, alpha polypeptide, …	branched chain ketoacid dehydrogenase E1, alpha polypeptide	Bckdha
10721350	1	10721351 /// 10721352 /// 10721353 /// 10721354 /// 10721355 /// 10721356 /// 10721357 /// 10721358 /// 10721359 /// 10721360	94967722	6319	GENSCAN00000013481 /// ENSRNOT00000026445 /// XM_006229000 /// XM_006229001 /// BC079041 /// NM_001004221	cdna:genscan chromosome:Rnor_6.0:1:100489822:100501354:-1 transcript_biotype:protein_coding /// ER membrane protein complex subunit 10 [gene_biotype:protein_coding transcript_biotype:protein_coding] /// PREDICTED: Rattus norvegicus ER membrane protein complex subunit 10 (Emc10), transcript variant X1, mRNA. /// PREDICTED: Rattus norvegicus ER membrane protein complex subunit 10 (Emc10), transcrip…	ER membrane protein complex subunit 10	Emc10
10721504	1	10721505 /// 10721506 /// 10721507 /// 10721508 /// 10721509 /// 10721510 /// 10721511 /// 10721512 /// 10721513 /// 10721514 /// 10721515 /// 10721516	95335896	6864	GENSCAN00000013454 /// ENSRNOT00000027580 /// XR_350313 /// NM_001008304 /// BC085836	cdna:genscan chromosome:Rnor_6.0:1:100859712:100865786:-1 transcript_biotype:protein_coding /// prostate tumor overexpressed 1 [gene_biotype:protein_coding transcript_biotype:protein_coding] /// PREDICTED: Rattus norvegicus prostate tumor overexpressed 1 (Ptov1), transcript variant X1, misc_RNA. /// Rattus norvegicus prostate tumor overexpressed 1 (Ptov1), mRNA. /// Rattus norvegicus prostate tum…	prostate tumor overexpressed 1	Ptov1
10721904	1	10721905 /// 10721906 /// 10721907 /// 10721908 /// 10721909 /// 10721910 /// 10721911 /// 10721912 /// 10721913 /// 10721914 /// 10721915 /// 10721916 /// 10721917	96284654	6800	GENSCAN00000016004 /// ENSRNOT00000028588 /// XM_006228964 /// XM_008759304 /// NM_053911 /// FQ229744 /// U83896	cdna:genscan chromosome:Rnor_6.0:1:101796527:101803003:-1 transcript_biotype:protein_coding /// cytohesin 2 [gene_biotype:protein_coding transcript_biotype:protein_coding] /// PREDICTED: Rattus norvegicus cytohesin 2 (Cyth2), transcript variant X1, mRNA. /// PREDICTED: Rattus norvegicus cytohesin 2 (Cyth2), transcript variant X2, mRNA. /// Rattus norvegicus cytohesin 2 (Cyth2), mRNA. /// Rattus n…	cytohesin 2	Cyth2
10722241	1	10722242 /// 10722243 /// 10722244 /// 10722245 /// 10722246	98601681	18502	GENSCAN00000019257 /// ENSRNOT00000019311 /// ENSRNOT00000092211 /// XM_006229237 /// NM_057144 /// BC099073	cdna:genscan chromosome:Rnor_6.0:1:104147429:104157826:-1 transcript_biotype:protein_coding /// cysteine and glycine-rich protein 3 (cardiac LIM protein) [gene_biotype:protein_coding transcript_biotype:protein_coding] /// cysteine and glycine-rich protein 3 (cardiac LIM protein) [gene_biotype:protein_coding transcript_biotype:protein_coding] /// PREDICTED: Rattus norvegicus cysteine and glycine-r…	cysteine and glycine-rich protein 3 (cardiac LIM protein)	Csrp3
10722566	1	10722567 /// 10722568 /// 10722569 /// 10722570 /// 10722571 /// 10722572 /// 10722573 /// 10722574 /// 10722575 /// 10722576 /// 10722577	118815635	16783	GENSCAN00000009551 /// ENSRNOT00000038511 /// NM_001106340 /// BC161909	cdna:genscan chromosome:Rnor_6.0:1:125209282:125229016:-1 transcript_biotype:protein_coding /// M-phase phosphoprotein 10 (U3 small nucleolar ribonucleoprotein) [gene_biotype:protein_coding transcript_biotype:protein_coding] /// Rattus norvegicus M-phase phosphoprotein 10 (U3 small nucleolar ribonucleoprotein) (Mphosph10), mRNA. /// Rattus norvegicus M-phase phosphoprotein 10 (U3 small nucleolar …	M-phase phosphoprotein 10 (U3 small nucleolar ribonucleoprotein)	Mphosph10
10723728	1	10723729 /// 10723730 /// 10723731 /// 10723732 /// 10723733	154973796	10193	GENSCAN00000037716 /// ENSRNOT00000018091 /// NM_173105 /// AB023644 /// BC078694	cdna:genscan chromosome:Rnor_6.0:1:162712592:162713332:-1 transcript_biotype:protein_coding /// aquaporin 11 [gene_biotype:protein_coding transcript_biotype:protein_coding] /// Rattus norvegicus aquaporin 11 (Aqp11), mRNA. /// Rattus norvegicus AQP11 mRNA for aquaporin 11, complete cds. /// Rattus norvegicus aquaporin 11, mRNA (cDNA clone MGC:93078 IMAGE:7111950), complete cds.	aquaporin 11	Aqp11
10724467	1	10724468 /// 10724469 /// 10724470 /// 10724471 /// 10724472 /// 10724473 /// 10724474 /// 10724475 /// 10724476 /// 10724477 /// 10724478 /// 10724479 /// 10724480 /// 10724481 /// 10724482	163282918	16415	GENSCAN00000013719 /// ENSRNOT00000024402 /// ENSRNOT00000090181 /// XM_006229935 /// XM_006229936 /// XM_006229938 /// XM_006229940 /// XM_008759717 /// XM_006229941 /// NM_080478 /// AF333983	cdna:genscan chromosome:Rnor_6.0:1:170388031:170431416:-1 transcript_biotype:protein_coding /// amyloid beta (A4) precursor protein-binding, family B, member 1 (Fe65) [gene_biotype:protein_coding transcript_biotype:protein_coding] /// amyloid beta (A4) precursor protein-binding, family B, member 1 (Fe65) [gene_biotype:protein_coding transcript_biotype:protein_coding] /// PREDICTED: Rattus norvegi…	amyloid beta (A4) precursor protein-binding, family B, member 1 (Fe65)	Apbb1
10725659	1	10725660 /// 10725661 /// 10725662 /// 10725663 /// 10725664 /// 10725665 /// 10725666 /// 10725667 /// 10725668 /// 10725669 /// 10725670 /// 10725671 /// 10725672 /// 10725673 /// 10725674	185455707	7280	GENSCAN00000016900 /// ENSRNOT00000024185 /// NM_001039208 /// BC110048	cdna:genscan chromosome:Rnor_6.0:1:197766023:197778129:-1 transcript_biotype:protein_coding /// spinster homolog 1 (Drosophila) [gene_biotype:protein_coding transcript_biotype:protein_coding] /// Rattus norvegicus spinster homolog 1 (Drosophila) (Spns1), mRNA. /// Rattus norvegicus similar to spinster-like protein, mRNA (cDNA clone MGC:125152 IMAGE:7315879), complete cds.	spinster homolog 1 (Drosophila)	Spns1
10727725	1	10727726 /// 10727727	207704298	4159	GENSCAN00000051976 /// GENSCAN00000051989 /// ENSRNOT00000075365 /// XM_003749041 /// XM_006230793 /// NM_001107570 /// BC168914	cdna:genscan chromosome:Rnor_6.0:1:220373453:220377955:-1 transcript_biotype:protein_coding /// cdna:genscan chromosome:Rnor_6.0:1:220462627:220467378:-1 transcript_biotype:protein_coding /// transmembrane protein 151A [gene_biotype:protein_coding transcript_biotype:protein_coding] /// PREDICTED: Rattus norvegicus transmembrane protein 151A (Tmem151a), transcript variant X1, mRNA. /// PREDICTED: …	transmembrane protein 151A [Source:RGD Symbol;Acc:1310680] /// transmembrane protein 151A /// transmembrane protein 151A	Tmem151a /// Tmem151a /// LOC103689952
10728164	1	10728165 /// 10728166 /// 10728167 /// 10728168 /// 10728169 /// 10728170 /// 10728171 /// 10728172 /// 10728173 /// 10728174 /// 10728175 /// 10728176 /// 10728177 /// 10728178	209002579	7178	GENSCAN00000032432 /// ENSRNOT00000028542 /// XM_008760143 /// NM_181379 /// AY251278 /// BC090324	cdna:genscan chromosome:Rnor_6.0:1:221597935:221604425:-1 transcript_biotype:protein_coding /// protein phosphatase 2, regulatory subunit B', beta [gene_biotype:protein_coding transcript_biotype:protein_coding] /// PREDICTED: Rattus norvegicus protein phosphatase 2, regulatory subunit B, beta (Ppp2r5b), transcript variant X1, mRNA. /// Rattus norvegicus protein phosphatase 2, regulatory subunit B…	protein phosphatase 2, regulatory subunit B, beta	Ppp2r5b
10728269	1	10728270 /// 10728271 /// 10728272 /// 10728273 /// 10728274 /// 10728275 /// 10728276 /// 10728277 /// 10728278 /// 10728279	209613290	3909	GENSCAN00000025514 /// ENSRNOT00000028707 /// NM_001109562 /// BC167037	cdna:genscan chromosome:Rnor_6.0:1:222169499:222224843:-1 transcript_biotype:protein_coding /// G protein-coupled receptor 137 [gene_biotype:protein_coding transcript_biotype:protein_coding] /// Rattus norvegicus G protein-coupled receptor 137 (Gpr137), mRNA. /// Rattus norvegicus G protein-coupled receptor 137, mRNA (cDNA clone MGC:189294 IMAGE:7462064), complete cds.	G protein-coupled receptor 137	Gpr137
10728319	1	10728320 /// 10728321 /// 10728322 /// 10728323 /// 10728324 /// 10728325 /// 10728326 /// 10728327	209656086	5375	GENSCAN00000025395 /// ENSRNOT00000050891 /// XM_006230910 /// XM_006230911 /// XM_006230912 /// NM_053549 /// AF032925 /// BC076395	cdna:genscan chromosome:Rnor_6.0:1:222237459:222250576:-1 transcript_biotype:protein_coding /// vascular endothelial growth factor B [gene_biotype:protein_coding transcript_biotype:protein_coding] /// PREDICTED: Rattus norvegicus vascular endothelial growth factor B (Vegfb), transcript variant X1, mRNA. /// PREDICTED: Rattus norvegicus vascular endothelial growth factor B (Vegfb), transcript vari…	vascular endothelial growth factor B	Vegfb
10728383	1	10728384 /// 10728385	209886132	2330	GENSCAN00000025388 /// ENSRNOT00000028754 /// NM_134345 /// BC126066 /// FQ213112	cdna:genscan chromosome:Rnor_6.0:1:222452520:222468837:-1 transcript_biotype:protein_coding /// cytochrome c oxidase subunit VIIIa [gene_biotype:protein_coding transcript_biotype:protein_coding] /// Rattus norvegicus cytochrome c oxidase subunit VIIIa (Cox8a), mRNA. /// Rattus norvegicus cytochrome c oxidase, subunit VIIIa, mRNA (cDNA clone MGC:156494 IMAGE:7385046), complete cds. /// Rattus norv…	cytochrome c oxidase subunit VIIIa	Cox8a
10728800	1	10728801 /// 10728802 /// 10728803 /// 10728804 /// 10728805 /// 10728806 /// 10728807 /// 10728808 /// 10728809 /// 10728810 /// 10728811	213356270	11300	GENSCAN00000038712 /// ENSRNOT00000028971 /// XM_006231041 /// NM_178021 /// AY216677	cdna:genscan chromosome:Rnor_6.0:1:226912811:226924100:-1 transcript_biotype:protein_coding /// transmembrane protein 132A [gene_biotype:protein_coding transcript_biotype:protein_coding] /// PREDICTED: Rattus norvegicus transmembrane protein 132A (Tmem132a), transcript variant X1, mRNA. /// Rattus norvegicus transmembrane protein 132A (Tmem132a), mRNA. /// Rattus norvegicus GRP78 binding protein …	transmembrane protein 132A	Tmem132a
10729507	1	10729508 /// 10729509 /// 10729510 /// 10729511 /// 10729512 /// 10729513 /// 10729514 /// 10729515 /// 10729516 /// 10729517 /// 10729518 /// 10729519 /// 10729520 /// 10729521 /// 10729522 /// 10729523 /// 10729524	230911446	39653	GENSCAN00000041684 /// ENSRNOT00000033724 /// NM_001025036 /// XM_006231246	cdna:genscan chromosome:Rnor_6.0:1:245421005:245542484:-1 transcript_biotype:protein_coding /// hypothetical protein LOC499339 [gene_biotype:protein_coding transcript_biotype:protein_coding] /// Rattus norvegicus pumilio RNA-binding family member 3 (Pum3), mRNA. /// PREDICTED: Rattus norvegicus hypothetical protein LOC499339 (LOC499339), transcript variant X1, mRNA.	pumilio RNA-binding family member 3	Pum3
10729816	1	10729817 /// 10729818	239098275	878	GENSCAN00000009885	cdna:genscan chromosome:Rnor_6.0:1:253423523:253424383:-1 transcript_biotype:protein_coding	---	---
10730539	1	10730540 /// 10730541 /// 10730542 /// 10730543 /// 10730544 /// 10730545 /// 10730546 /// 10730547 /// 10730548 /// 10730549 /// 10730550 /// 10730551 /// 10730552 /// 10730553 /// 10730554 /// 10730555 /// 10730556 /// 10730557 /// 10730558	251528435	12665	GENSCAN00000009469 /// ENSRNOT00000026378 /// XM_008760393 /// XM_006231432 /// XM_008760394 /// XM_008760395 /// XM_008760396 /// NM_134370 /// AB040468	cdna:genscan chromosome:Rnor_6.0:1:266059974:266072541:-1 transcript_biotype:protein_coding /// pleckstrin and Sec7 domain containing [gene_biotype:protein_coding transcript_biotype:protein_coding] /// PREDICTED: Rattus norvegicus pleckstrin and Sec7 domain containing (Psd), transcript variant X1, mRNA. /// PREDICTED: Rattus norvegicus pleckstrin and Sec7 domain containing (Psd), transcript varia…	pleckstrin and Sec7 domain containing	Psd
10731738	10	10731739 /// 10731740 /// 10731741 /// 10731742 /// 10731743 /// 10731744 /// 10731745	10891559	22489	GENSCAN00000011139 /// ENSRNOT00000004999 /// XM_006245811 /// XM_008767493 /// XM_008767494 /// XM_006245812 /// XM_006245813 /// XM_006245814 /// XM_006245815 /// XM_006245816 /// NM_001008360 /// BC085860	cdna:genscan chromosome:Rnor_6.0:10:10968124:10988245:1 transcript_biotype:protein_coding /// cell death-inducing p53 target 1 [gene_biotype:protein_coding transcript_biotype:protein_coding] /// PREDICTED: Rattus norvegicus cell death-inducing p53 target 1 (Cdip1), transcript variant X1, mRNA. /// PREDICTED: Rattus norvegicus cell death-inducing p53 target 1 (Cdip1), transcript variant X2, mRNA. …	cell death-inducing p53 target 1	Cdip1
10731753	10	10731754 /// 10731755 /// 10731756 /// 10731757 /// 10731758 /// 10731759 /// 10731760 /// 10731761 /// 10731762 /// 10731763 /// 10731764 /// 10731765 /// 10731766 /// 10731767 /// 10731768 /// 10731769 /// 10731770 /// 10731771 /// 10731772 /// 10731773 /// 10731774 /// 10731775 /// 10731776 /// 10731777 /// 10731778 /// 10731779 /// 10731780 /// 10731781 /// 10731782	11014212	55514	GENSCAN00000011172 /// GENSCAN00000011186 /// ENSRNOT00000044624 /// ENSRNOT00000086305 /// ENSRNOT00000006067 /// NM_001191639	cdna:genscan chromosome:Rnor_6.0:10:11090314:11116835:1 transcript_biotype:protein_coding /// cdna:genscan chromosome:Rnor_6.0:10:11131910:11153866:1 transcript_biotype:protein_coding /// coronin-7-like [gene_biotype:protein_coding transcript_biotype:protein_coding] /// coronin 7 [gene_biotype:protein_coding transcript_biotype:protein_coding] /// coronin 7 [gene_biotype:protein_coding transcript_…	coronin-7-like [Source:RGD Symbol;Acc:6495492] /// coronin 7 [Source:RGD Symbol;Acc:621591] /// coronin 7	LOC100910951 /// Coro7 /// Coro7
10732087	10	10732088 /// 10732089 /// 10732090 /// 10732091 /// 10732092 /// 10732093 /// 10732094 /// 10732095 /// 10732096 /// 10732097 /// 10732098 /// 10732099 /// 10732100 /// 10732101 /// 10732102 /// 10732103 /// 10732104 /// 10732105 /// 10732106 /// 10732107 /// 10732108 /// 10732109 /// 10732110 /// 10732111 /// 10732112	13740570	19915	GENSCAN00000009022 /// GENSCAN00000009146 /// ENSRNOT00000004486 /// ENSRNOT00000043951 /// XM_006245895 /// XM_006245896 /// XM_006245897 /// NM_080690 /// AF451975	cdna:genscan chromosome:Rnor_6.0:10:13853299:13854929:1 transcript_biotype:protein_coding /// cdna:genscan chromosome:Rnor_6.0:10:13860994:13872807:1 transcript_biotype:protein_coding /// CASK interacting protein 1 [gene_biotype:protein_coding transcript_biotype:protein_coding] /// CASK interacting protein 1 [gene_biotype:protein_coding transcript_biotype:protein_coding] /// PREDICTED: Rattus nor…	CASK interacting protein 1	Caskin1
10732228	10	10732229 /// 10732230 /// 10732231 /// 10732232 /// 10732233 /// 10732234 /// 10732235 /// 10732236 /// 10732237 /// 10732238	14103353	14255	GENSCAN00000044312 /// ENSRNOT00000020192 /// XM_006245899 /// XM_006245900 /// NM_033349 /// FQ229806	cdna:genscan chromosome:Rnor_6.0:10:14216247:14243336:1 transcript_biotype:protein_coding /// hydroxyacyl glutathione hydrolase [gene_biotype:protein_coding transcript_biotype:protein_coding] /// PREDICTED: Rattus norvegicus hydroxyacyl glutathione hydrolase (Hagh), transcript variant X1, mRNA. /// PREDICTED: Rattus norvegicus hydroxyacyl glutathione hydrolase (Hagh), transcript variant X2, mRNA.…	hydroxyacyl glutathione hydrolase	Hagh
10734875	10	10734876 /// 10734877 /// 10734878 /// 10734879 /// 10734880 /// 10734881	55848264	3868	GENSCAN00000057816 /// ENSRNOT00000057295 /// XM_006246593 /// NM_012663 /// AJ133104 /// BC074003 /// M24105	cdna:genscan chromosome:Rnor_6.0:10:55654077:55677668:1 transcript_biotype:protein_coding /// vesicle-associated membrane protein 2 [gene_biotype:protein_coding transcript_biotype:protein_coding] /// PREDICTED: Rattus norvegicus vesicle-associated membrane protein 2 (Vamp2), transcript variant X1, mRNA. /// Rattus norvegicus vesicle-associated membrane protein 2 (Vamp2), mRNA. /// Rattus norvegic…	vesicle-associated membrane protein 2	Vamp2
10738056	10	10738057 /// 10738058 /// 10738059 /// 10738060 /// 10738061 /// 10738062 /// 10738063 /// 10738064 /// 10738065 /// 10738066 /// 10738067 /// 10738068 /// 10738069 /// 10738070	87513313	28993	GENSCAN00000008564 /// ENSRNOT00000087346 /// ENSRNOT00000012340 /// NM_031134 /// NM_001017960 /// M18028 /// M31174 /// M31177	cdna:genscan chromosome:Rnor_6.0:10:86672096:86680501:1 transcript_biotype:protein_coding /// thyroid hormone receptor alpha [gene_biotype:protein_coding transcript_biotype:protein_coding] /// thyroid hormone receptor alpha [gene_biotype:protein_coding transcript_biotype:protein_coding] /// Rattus norvegicus thyroid hormone receptor alpha (Thra), transcript variant TRalpha2, mRNA. /// Rattus norv…	thyroid hormone receptor alpha	Thra
10738296	10	10738297 /// 10738298 /// 10738299 /// 10738300 /// 10738301 /// 10738302 /// 10738303 /// 10738304 /// 10738305 /// 10738306	90137813	6590	GENSCAN00000005214 /// ENSRNOT00000027370 /// NM_145778 /// AB015946 /// BC070957	cdna:genscan chromosome:Rnor_6.0:10:89030978:89037266:1 transcript_biotype:protein_coding /// tubulin, gamma 1 [gene_biotype:protein_coding transcript_biotype:protein_coding] /// Rattus norvegicus tubulin, gamma 1 (Tubg1), mRNA. /// Rattus norvegicus mRNA for tubulin, complete cds. /// Rattus norvegicus tubulin, gamma 1, mRNA (cDNA clone MGC:91457 IMAGE:7105643), complete cds.	tubulin, gamma 1 [Source:RGD Symbol;Acc:628606] /// tubulin, gamma 1	Tubg1 /// Tubg1
10739595	10	10739596 /// 10739597 /// 10739598 /// 10739599 /// 10739600 /// 10739601 /// 10739602 /// 10739603 /// 10739604 /// 10739605 /// 10739606 /// 10739607 /// 10739608 /// 10739609 /// 10739610 /// 10739611 /// 10739612 /// 10739613 /// 10739614 /// 10739615 /// 10739616 /// 10739617 /// 10739618 /// 10739619 /// 10739620 /// 10739621 /// 10739622 /// 10739623 /// 10739624 /// 10739625 /// 10739626 …	105838076	62876	GENSCAN00000009651 /// ENSRNOT00000005684 /// XR_600834	cdna:genscan chromosome:Rnor_6.0:10:104314819:104343198:1 transcript_biotype:protein_coding /// RIKEN cDNA 2310067B10 gene [gene_biotype:protein_coding transcript_biotype:protein_coding] /// PREDICTED: Rattus norvegicus similar to mKIAA0195 protein (RGD1309310), misc_RNA.	RIKEN cDNA 2310067B10 gene [Source:MGI Symbol;Acc:MGI:1919197] /// similar to mKIAA0195 protein	2310067B10Rik /// RGD1309310
10740159	10	10740160 /// 10740161 /// 10740162 /// 10740163 /// 10740164 /// 10740165 /// 10740166 /// 10740167 /// 10740168 /// 10740169 /// 10740170	109877793	7484	GENSCAN00000029965 /// ENSRNOT00000054963 /// NM_133418 /// BC081734	cdna:genscan chromosome:Rnor_6.0:10:109638001:109672121:1 transcript_biotype:protein_coding /// solute carrier family 25 (mitochondrial carrier; dicarboxylate transporter), member 10 [gene_biotype:protein_coding transcript_biotype:protein_coding] /// Rattus norvegicus solute carrier family 25 (mitochondrial carrier; dicarboxylate transporter), member 10 (Slc25a10), mRNA. /// Rattus norvegicus sol…	solute carrier family 25 (mitochondrial carrier; dicarboxylate transporter), member 10	Slc25a10
10740996	10	10740997 /// 10740998 /// 10740999 /// 10741000	13415669	5046	GENSCAN00000009098 /// ENSRNOT00000008736 /// XM_006245898 /// NM_130823 /// BC063154 /// D10874 /// FQ219834 /// FQ229188	cdna:genscan chromosome:Rnor_6.0:10:13528586:13546337:-1 transcript_biotype:protein_coding /// ATPase, H+ transporting, lysosomal V0 subunit C [gene_biotype:protein_coding transcript_biotype:protein_coding] /// PREDICTED: Rattus norvegicus ATPase, H+ transporting, lysosomal V0 subunit C (Atp6v0c), transcript variant X1, mRNA. /// Rattus norvegicus ATPase, H+ transporting, lysosomal V0 subunit C (…	ATPase, H+ transporting, lysosomal V0 subunit C	Atp6v0c
10742983	10	10742984 /// 10742985 /// 10742986	45222887	4392	GENSCAN00000017592 /// ENSRNOT00000073082 /// NM_001164264	cdna:genscan chromosome:Rnor_6.0:10:45269652:45279591:-1 transcript_biotype:protein_coding /// ring finger protein 187 [gene_biotype:protein_coding transcript_biotype:protein_coding] /// Rattus norvegicus ring finger protein 187 (Rnf187), mRNA.	ring finger protein 187	Rnf187
10743409	10	10743410 /// 10743411 /// 10743412 /// 10743413 /// 10743414 /// 10743415 /// 10743416 /// 10743417 /// 10743418 /// 10743419 /// 10743420 /// 10743421 /// 10743422 /// 10743423 /// 10743424 /// 10743425 /// 10743426	47599958	5545	GENSCAN00000024595 /// ENSRNOT00000003228 /// ENSRNOT00000085011 /// XM_008767774 /// XM_008767775 /// XM_008767776 /// XM_006246441 /// XM_008767777 /// XM_006246445 /// NM_138613 /// AF054586 /// FQ212014	cdna:genscan chromosome:Rnor_6.0:10:47719981:47736601:-1 transcript_biotype:protein_coding /// ring finger protein 112 [gene_biotype:protein_coding transcript_biotype:protein_coding] /// ring finger protein 112 [gene_biotype:protein_coding transcript_biotype:protein_coding] /// PREDICTED: Rattus norvegicus ring finger protein 112 (Rnf112), transcript variant X1, mRNA. /// PREDICTED: Rattus norveg…	ring finger protein 112	Rnf112
10745558	10	10745559 /// 10745560 /// 10745561 /// 10745562 /// 10745563 /// 10745564 /// 10745565 /// 10745566 /// 10745567	71025035	25907	OTTRNOT00000000622 /// OTTRNOT00000000623 /// OTTRNOT00000000624 /// OTTRNOT00000000625 /// OTTRNOT00000000626 /// GENSCAN00000006529 /// ENSRNOT00000041389 /// ENSRNOT00000076596 /// ENSRNOT00000076398 /// ENSRNOT00000076598 /// ENSRNOT00000076089 /// ENSRNOT00000010015 /// XM_006246975 /// XM_008767954 /// XM_006246969 /// XM_008767955 /// XM_006246970 /// XM_008767956 /// XM_006246974 /// XM_0…	ring finger and FYVE-like domain containing E3 ubiquitin protein ligase[gene_biotype:protein_coding transcript_biotype:protein_coding] /// ring finger and FYVE-like domain containing E3 ubiquitin protein ligase[gene_biotype:protein_coding transcript_biotype:protein_coding] /// ring finger and FYVE-like domain containing E3 ubiquitin protein ligase[gene_biotype:protein_coding transcript_biotype:pr…	ring finger and FYVE-like domain containing E3 ubiquitin protein ligase	Rffl
10746051	10	10746052	75763098	878	ENSRNOT00000008889 /// XM_006223181 /// XM_006220772 /// XM_006247118 /// U78132	zinc finger protein 146 [gene_biotype:protein_coding transcript_biotype:protein_coding] /// PREDICTED: Rattus norvegicus zinc finger protein 146 (Zfp146), mRNA. /// PREDICTED: Rattus norvegicus zinc finger protein OZF-like (LOC102555183), transcript variant X1, mRNA. /// PREDICTED: Rattus norvegicus zinc finger protein OZF-like (LOC102555183), transcript variant X2, mRNA. /// Rattus norvegicus zi…	zinc finger protein 146 [Source:RGD Symbol;Acc:1584249] /// zinc finger protein 146 /// zinc finger protein OZF-like	Zfp146 /// Zfp146 /// LOC102555183
10749533	10	10749534 /// 10749535 /// 10749536 /// 10749537 /// 10749538 /// 10749539 /// 10749540 /// 10749541 /// 10749542 /// 10749543 /// 10749544 /// 10749545 /// 10749546 /// 10749547 /// 10749548	109420919	35149	GENSCAN00000006807 /// ENSRNOT00000005839 /// XM_006247926 /// XM_006247927 /// XM_008768484 /// XM_006247928 /// NM_001168703	cdna:genscan chromosome:Rnor_6.0:10:109184111:109216003:-1 transcript_biotype:protein_coding /// apoptosis-associated tyrosine kinase [gene_biotype:protein_coding transcript_biotype:protein_coding] /// PREDICTED: Rattus norvegicus apoptosis-associated tyrosine kinase (Aatk), transcript variant X1, mRNA. /// PREDICTED: Rattus norvegicus apoptosis-associated tyrosine kinase (Aatk), transcript varia…	apoptosis-associated tyrosine kinase	Aatk
10754482	11	10754483 /// 10754484 /// 10754485 /// 10754486 /// 10754487 /// 10754488 /// 10754489 /// 10754490 /// 10754491 /// 10754492 /// 10754493 /// 10754494 /// 10754495 /// 10754496 /// 10754497 /// 10754498 /// 10754499 /// 10754500 /// 10754501 /// 10754502 /// 10754503 /// 10754504 /// 10754505	67290968	146500	GENSCAN00000059040 /// GENSCAN00000059053 /// ENSRNOT00000049180 /// XM_008768744 /// NM_022600 /// M96159	cdna:genscan chromosome:Rnor_6.0:11:68696467:68757904:-1 transcript_biotype:protein_coding /// cdna:genscan chromosome:Rnor_6.0:11:68758769:68856467:-1 transcript_biotype:protein_coding /// adenylate cyclase 5 [gene_biotype:protein_coding transcript_biotype:protein_coding] /// PREDICTED: Rattus norvegicus adenylate cyclase 5 (Adcy5), transcript variant X1, mRNA. /// Rattus norvegicus adenylate cy…	adenylate cyclase 5	Adcy5
10757104	12	10757105 /// 10757106 /// 10757107 /// 10757108 /// 10757109 /// 10757110 /// 10757111 /// 10757112 /// 10757113 /// 10757114 /// 10757115 /// 10757116 /// 10757117 /// 10757118	15824864	52779	GENSCAN00000035402 /// ENSRNOT00000089590 /// ENSRNOT00000092186 /// NM_133567 /// AF123047 /// BC099775 /// U51013	cdna:genscan chromosome:Rnor_6.0:12:17416411:17468122:1 transcript_biotype:protein_coding /// ArfGAP with dual PH domains 1; IP4/PIP3 binding protein; Protein Adap1 [gene_biotype:protein_coding transcript_biotype:protein_coding] /// ArfGAP with dual PH domains 1; IP4/PIP3 binding protein; Protein Adap1 [gene_biotype:protein_coding transcript_biotype:protein_coding] /// Rattus norvegicus ArfGAP wi…	ArfGAP with dual PH domains 1	Adap1
10758219	12	10758220 /// 10758221 /// 10758222 /// 10758223 /// 10758224 /// 10758225 /// 10758226 /// 10758227	33138323	8274	GENSCAN00000045613 /// ENSRNOT00000077380 /// ENSRNOT00000001373 /// NM_172029 /// BC081709 /// FQ213561 /// FQ217438 /// U05821	cdna:genscan chromosome:Rnor_6.0:12:37445013:37451878:1 transcript_biotype:protein_coding /// eukaryotic translation initiation factor 2B, subunit 1 alpha [gene_biotype:protein_coding transcript_biotype:protein_coding] /// eukaryotic translation initiation factor 2B, subunit 1 alpha [gene_biotype:protein_coding transcript_biotype:protein_coding] /// Rattus norvegicus eukaryotic translation initia…	eukaryotic translation initiation factor 2B, subunit 1 alpha	Eif2b1
10758830	12	10758831 /// 10758832 /// 10758833 /// 10758834 /// 10758835 /// 10758836 /// 10758837 /// 10758838 /// 10758839 /// 10758840 /// 10758841 /// 10758842	37260677	19165	GENSCAN00000030261 /// ENSRNOT00000001872 /// NM_139255 /// AY095481	cdna:genscan chromosome:Rnor_6.0:12:41600016:41618765:1 transcript_biotype:protein_coding /// phospholipase B domain containing 2 [gene_biotype:protein_coding transcript_biotype:protein_coding] /// Rattus norvegicus phospholipase B domain containing 2 (Plbd2), mRNA. /// Rattus norvegicus RDCR-0918-3 protein mRNA, complete cds.	phospholipase B domain containing 2	Plbd2
10758978	12	10758979 /// 10758980 /// 10758981	42530091	3053	GENSCAN00000018901 /// ENSRNOT00000001545 /// NM_012814 /// FQ221968	cdna:genscan chromosome:Rnor_6.0:12:47024464:47027304:1 transcript_biotype:protein_coding /// cytochrome c oxidase, subunit VIa, polypeptide 1 [gene_biotype:protein_coding transcript_biotype:protein_coding] /// Rattus norvegicus cytochrome c oxidase, subunit VIa, polypeptide 1 (Cox6a1), mRNA. /// Rattus norvegicus TL0ADA2YI07 mRNA sequence.	cytochrome c oxidase, subunit VIa, polypeptide 1	Cox6a1
10759662	12	10759663 /// 10759664 /// 10759665 /// 10759666 /// 10759667 /// 10759668 /// 10759669 /// 10759670 /// 10759671 /// 10759672 /// 10759673 /// 10759674 /// 10759675 /// 10759676 /// 10759677 /// 10759678 /// 10759679 /// 10759680 /// 10759681 /// 10759682 /// 10759683 /// 10759684 /// 10759685 /// 10759686 /// 10759687 /// 10759688 /// 10759689 /// 10759690 /// 10759691 /// 10759692 /// 10759693 …	2610549	29348	GENSCAN00000041362 /// ENSRNOT00000001298 /// ENSRNOT00000072952 /// XM_008758448 /// XM_008758450 /// XM_008758451 /// XM_008758453 /// XM_008758457 /// XM_008758460 /// XM_008758463 /// XM_008758464 /// XM_008758465 /// XM_008758466 /// XM_008758469 /// XM_008758471 /// XM_008769004 /// XM_008769005 /// XM_008769006 /// XM_008769007 /// XM_008769008 /// XM_008769009 /// XM_008769010 /// XM_0087…	cdna:genscan chromosome:Rnor_6.0:12:2054807:2115071:1 transcript_biotype:protein_coding /// patatin-like phospholipase domain containing 6 [gene_biotype:protein_coding transcript_biotype:protein_coding] /// patatin-like phospholipase domain containing 6 [gene_biotype:protein_coding transcript_biotype:protein_coding] /// PREDICTED: Rattus norvegicus patatin-like phospholipase domain containing 6 (…	patatin-like phospholipase domain containing 6	Pnpla6
10760457	12	10760458 /// 10760459 /// 10760460 /// 10760461 /// 10760462 /// 10760463 /// 10760464 /// 10760465 /// 10760466 /// 10760467	12242223	11928	GENSCAN00000025766 /// GENSCAN00000039406 /// ENSRNOT00000001477 /// NM_001105911	cdna:genscan chromosome:Rnor_6.0:12:13926872:13927006:-1 transcript_biotype:protein_coding /// cdna:genscan chromosome:Rnor_6.0:12:13915087:13924505:-1 transcript_biotype:protein_coding /// solute carrier family 29 (equilibrative nucleoside transporter), member 4 [gene_biotype:protein_coding transcript_biotype:protein_coding] /// Rattus norvegicus solute carrier family 29 (equilibrative nucleosid…	solute carrier family 29 (equilibrative nucleoside transporter), member 4	Slc29a4
10764358	13	10764359 /// 10764360	49700599	3738	GENSCAN00000038851 /// ENSRNOT00000088133 /// NM_001012030 /// BC083844	cdna:genscan chromosome:Rnor_6.0:13:53526154:53544840:1 transcript_biotype:protein_coding /// zinc finger protein 281 [gene_biotype:protein_coding transcript_biotype:protein_coding] /// Rattus norvegicus zinc finger protein 281 (Zfp281), mRNA. /// Rattus norvegicus zinc finger protein 281, mRNA (cDNA clone MGC:95002 IMAGE:7121097), complete cds.	zinc finger protein 281	Zfp281
10765034	13	10765035	76595000	79	GAS5 /// ENSRNOT00000088715	rn4 chr13:76,594,781-76,598,102 /// Small nucleolar RNA SNORD74 [gene_biotype:snoRNA transcript_biotype:snoRNA]	---	---
10765730	13	10765731 /// 10765732 /// 10765733 /// 10765734 /// 10765735 /// 10765736 /// 10765737 /// 10765738 /// 10765739	88301142	8108	GENSCAN00000006967 /// ENSRNOT00000010028 /// XM_006250286 /// XM_006250288 /// XM_006250289 /// NM_001014787 /// BC092192	cdna:genscan chromosome:Rnor_6.0:13:90693433:90700353:1 transcript_biotype:protein_coding /// immunoglobulin superfamily, member 8 [gene_biotype:protein_coding transcript_biotype:protein_coding] /// PREDICTED: Rattus norvegicus immunoglobulin superfamily, member 8 (Igsf8), transcript variant X1, mRNA. /// PREDICTED: Rattus norvegicus immunoglobulin superfamily, member 8 (Igsf8), transcript varian…	immunoglobulin superfamily, member 8	Igsf8
10766037	13	10766038	93343574	4074	GENSCAN00000005942 /// ENSRNOT00000005849 /// NM_022678 /// XM_008769796 /// XM_008769797 /// XM_008769798 /// XM_006250328 /// XM_008769799 /// XM_006250330 /// XM_008769800 /// XM_006250331 /// AF221838	cdna:genscan chromosome:Rnor_6.0:13:95589911:95591236:1 transcript_biotype:protein_coding /// zinc finger protein 238 [gene_biotype:protein_coding transcript_biotype:protein_coding] /// Rattus norvegicus zinc finger protein 238 (Zfp238), mRNA. /// PREDICTED: Rattus norvegicus zinc finger protein 238 (Zfp238), transcript variant X1, mRNA. /// PREDICTED: Rattus norvegicus zinc finger protein 238 (Z…	zinc finger protein 238	Zfp238
10766161	13	10766162 /// 10766163 /// 10766164 /// 10766165 /// 10766166 /// 10766167 /// 10766168 /// 10766169	96046063	92108	GENSCAN00000041635 /// GENSCAN00000041653 /// ENSRNOT00000004032 /// NM_019312 /// AJ242781	cdna:genscan chromosome:Rnor_6.0:13:98697575:98707514:1 transcript_biotype:protein_coding /// cdna:genscan chromosome:Rnor_6.0:13:98582390:98629673:1 transcript_biotype:protein_coding /// inositol-trisphosphate 3-kinase B [gene_biotype:protein_coding transcript_biotype:protein_coding] /// Rattus norvegicus inositol-trisphosphate 3-kinase B (Itpkb), mRNA. /// Rattus norvegicus mRNA for inositol 1,…	inositol-trisphosphate 3-kinase B	Itpkb
10767230	13	10767231 /// 10767232 /// 10767233 /// 10767234 /// 10767235 /// 10767236 /// 10767237 /// 10767238 /// 10767239 /// 10767240 /// 10767241 /// 10767242	37861558	43031	GENSCAN00000013825 /// ENSRNOT00000084552 /// ENSRNOT00000004520 /// NM_031068 /// AB292042 /// BC098014 /// FQ212256	cdna:genscan chromosome:Rnor_6.0:13:41701825:41753423:-1 transcript_biotype:protein_coding /// ARP3 actin-related protein 3 homolog (yeast) [gene_biotype:protein_coding transcript_biotype:protein_coding] /// ARP3 actin-related protein 3 homolog (yeast) [gene_biotype:protein_coding transcript_biotype:protein_coding] /// Rattus norvegicus ARP3 actin-related protein 3 homolog (yeast) (Actr3), mRNA. …	ARP3 actin-related protein 3 homolog (yeast)	Actr3
10767268	13	10767269 /// 10767270 /// 10767271 /// 10767272 /// 10767273 /// 10767274 /// 10767275 /// 10767276 /// 10767277	40144606	204647	GENSCAN00000032271 /// GENSCAN00000032281 /// ENSRNOT00000005006 /// NM_001110763	cdna:genscan chromosome:Rnor_6.0:13:44166850:44228705:-1 transcript_biotype:protein_coding /// cdna:genscan chromosome:Rnor_6.0:13:44343399:44370989:-1 transcript_biotype:protein_coding /// transmembrane protein 163 [gene_biotype:protein_coding transcript_biotype:protein_coding] /// Rattus norvegicus transmembrane protein 163 (Tmem163), mRNA.	transmembrane protein 163	Tmem163
10767951	13	10767952 /// 10767953 /// 10767954 /// 10767955 /// 10767956 /// 10767957 /// 10767958	48368443	3799	GENSCAN00000021772 /// ENSRNOT00000009712 /// NM_001077826 /// BC158557 /// EF044301 /// FQ213723	cdna:genscan chromosome:Rnor_6.0:13:52193989:52197205:-1 transcript_biotype:protein_coding /// shisa family member 4 [gene_biotype:protein_coding transcript_biotype:protein_coding] /// Rattus norvegicus shisa family member 4 (Shisa4), mRNA. /// Rattus norvegicus shisa homolog 4 (Xenopus laevis), mRNA (cDNA clone MGC:187232 IMAGE:7313337), complete cds. /// Rattus norvegicus proline rich membrane …	shisa family member 4	Shisa4
10768346	13	10768347 /// 10768348 /// 10768349 /// 10768350 /// 10768351 /// 10768352	58121180	4334	GENSCAN00000000219 /// ENSRNOT00000005251 /// XM_006249974 /// NM_019336 /// BC098681 /// FQ234088	cdna:genscan chromosome:Rnor_6.0:13:61056025:61069425:-1 transcript_biotype:protein_coding /// regulator of G-protein signaling 1 [gene_biotype:protein_coding transcript_biotype:protein_coding] /// PREDICTED: Rattus norvegicus regulator of G-protein signaling 1 (Rgs1), transcript variant X1, mRNA. /// Rattus norvegicus regulator of G-protein signaling 1 (Rgs1), mRNA. /// Rattus norvegicus regulat…	regulator of G-protein signaling 1	Rgs1
10770924	14	10770925 /// 10770926 /// 10770927 /// 10770928 /// 10770929 /// 10770930 /// 10770931 /// 10770932 /// 10770933 /// 10770934 /// 10770935 /// 10770936 /// 10770937 /// 10770938 /// 10770939 /// 10770940 /// 10770941 /// 10770942 /// 10770943 /// 10770944 /// 10770945 /// 10770946 /// 10770947	1600163	14343	GENSCAN00000016564 /// ENSRNOT00000032056 /// NM_001198804	cdna:genscan chromosome:Rnor_6.0:14:2069496:2081735:1 transcript_biotype:protein_coding /// diacylglycerol kinase, theta [gene_biotype:protein_coding transcript_biotype:protein_coding] /// Rattus norvegicus diacylglycerol kinase, theta (Dgkq), mRNA.	diacylglycerol kinase, theta	Dgkq
10772013	14	10772014 /// 10772015 /// 10772016 /// 10772017 /// 10772018 /// 10772019	23007154	22433	NM_001004020 /// GENSCAN00000039022 /// ENSRNOT00000002743 /// XM_008770049	Rattus norvegicus transmembrane protease, serine 11B (Tmprss11b), mRNA. /// cdna:genscan chromosome:Rnor_6.0:14:24047764:24123253:-1 transcript_biotype:protein_coding /// transmembrane protease, serine 11B N terminal like [gene_biotype:protein_coding transcript_biotype:protein_coding] /// PREDICTED: Rattus norvegicus transmembrane protease, serine 11b (Tmprss11b), transcript variant X1, mRNA.	transmembrane protease, serine 11B	Tmprss11b
10777094	14	10777095 /// 10777096 /// 10777097 /// 10777098 /// 10777099 /// 10777100 /// 10777101 /// 10777102 /// 10777103 /// 10777104 /// 10777105 /// 10777106 /// 10777107	62975858	26856	GENSCAN00000053947 /// ENSRNOT00000005349 /// NM_001005883 /// BC083668	cdna:genscan chromosome:Rnor_6.0:14:60472404:60594738:-1 transcript_biotype:protein_coding /// phosphatidylinositol 4-kinase type 2 beta [gene_biotype:protein_coding transcript_biotype:protein_coding] /// Rattus norvegicus phosphatidylinositol 4-kinase type 2 beta (Pi4k2b), mRNA. /// Rattus norvegicus phosphatidylinositol 4-kinase type 2 beta, mRNA (cDNA clone MGC:94512 IMAGE:7135573), complete c…	phosphatidylinositol 4-kinase type 2 beta	Pi4k2b
10783022	15	10783023 /// 10783024 /// 10783025 /// 10783026 /// 10783027 /// 10783028 /// 10783029	25680893	100142	GENSCAN00000031821 /// ENSRNOT00000041420 /// NM_001108374	cdna:genscan chromosome:Rnor_6.0:15:26587179:26680256:-1 transcript_biotype:protein_coding /// similar to 3632451O06Rik protein [gene_biotype:protein_coding transcript_biotype:protein_coding] /// Rattus norvegicus similar to 3632451O06Rik protein (RGD1310110), mRNA.	similar to 3632451O06Rik protein	RGD1310110
10783159	15	10783160 /// 10783161 /// 10783162 /// 10783163 /// 10783164 /// 10783165 /// 10783166 /// 10783167 /// 10783168 /// 10783169	26906297	3822	GENSCAN00000020421 /// ENSRNOT00000013225 /// XM_006251888 /// XM_006251889 /// NM_001014233 /// BC087604	cdna:genscan chromosome:Rnor_6.0:15:27854734:27855897:-1 transcript_biotype:protein_coding /// transmembrane protein 55B [gene_biotype:protein_coding transcript_biotype:protein_coding] /// PREDICTED: Rattus norvegicus transmembrane protein 55B (Tmem55b), transcript variant X1, mRNA. /// PREDICTED: Rattus norvegicus transmembrane protein 55B (Tmem55b), transcript variant X2, mRNA. /// Rattus norve…	transmembrane protein 55B	Tmem55b
10783669	15	10783670 /// 10783671 /// 10783672 /// 10783673 /// 10783674 /// 10783675 /// 10783676 /// 10783677 /// 10783678 /// 10783679 /// 10783680 /// 10783681 /// 10783682 /// 10783683 /// 10783684 /// 10783685	33008682	19106	GENSCAN00000008971 /// ENSRNOT00000021851 /// ENSRNOT00000022514 /// XM_006251965 /// NM_177421 /// NM_001106033 /// AB040056 /// BC099072 /// BC161942	cdna:genscan chromosome:Rnor_6.0:15:33570160:33588935:-1 transcript_biotype:protein_coding /// solute carrier family 22, member 17 [gene_biotype:protein_coding transcript_biotype:protein_coding] /// embryonal Fyn-associated substrate [gene_biotype:protein_coding transcript_biotype:protein_coding] /// PREDICTED: Rattus norvegicus solute carrier family 22, member 17 (Slc22a17), transcript variant X…	solute carrier family 22, member 17 /// embryonal Fyn-associated substrate	Slc22a17 /// Efs
10788655	16	10788656 /// 10788657 /// 10788658 /// 10788659 /// 10788660 /// 10788661 /// 10788662 /// 10788663 /// 10788664 /// 10788665	64880166	8430	GENSCAN00000031827 /// ENSRNOT00000015297 /// BC090035 /// NM_001014002	cdna:genscan chromosome:Rnor_6.0:16:64713043:64737027:1 transcript_biotype:protein_coding /// MAK16 homolog (S. cerevisiae) [gene_biotype:protein_coding transcript_biotype:protein_coding] /// Rattus norvegicus MAK16 homolog (S. cerevisiae), mRNA (cDNA clone MGC:109625 IMAGE:7367321), complete cds. /// Rattus norvegicus MAK16 homolog (Mak16), mRNA.	MAK16 homolog	Mak16
10790002	16	10790003 /// 10790004 /// 10790005 /// 10790006 /// 10790007 /// 10790008 /// 10790009 /// 10790010 /// 10790011 /// 10790012 /// 10790013 /// 10790014 /// 10790015	6444437	6001	GENSCAN00000035805 /// ENSRNOT00000033677 /// NM_175580 /// AY181024 /// BC072500 /// BC093602	cdna:genscan chromosome:Rnor_6.0:16:7097704:7107583:-1 transcript_biotype:protein_coding /// guanine nucleotide binding protein-like 3 (nucleolar) [gene_biotype:protein_coding transcript_biotype:protein_coding] /// Rattus norvegicus guanine nucleotide binding protein-like 3 (nucleolar) (Gnl3), mRNA. /// Rattus norvegicus strain Sprague-Dawley nucleostemin mRNA, complete cds. /// Rattus norvegicus…	guanine nucleotide binding protein-like 3 (nucleolar)	Gnl3
10790774	16	10790775 /// 10790776 /// 10790777 /// 10790778 /// 10790779	18628135	6682	GENSCAN00000035029 /// ENSRNOT00000000060 /// NM_001107301 /// BC168736 /// BC168761 /// BC168765	cdna:genscan chromosome:Rnor_6.0:16:19866495:19871062:-1 transcript_biotype:protein_coding /// abhydrolase domain containing 8 [gene_biotype:protein_coding transcript_biotype:protein_coding] /// Rattus norvegicus abhydrolase domain containing 8 (Abhd8), mRNA. /// Rattus norvegicus abhydrolase domain containing 8, mRNA (cDNA clone MGC:188830 IMAGE:6891332), complete cds. /// Rattus norvegicus abhy…	abhydrolase domain containing 8	Abhd8
10790991	16	10790992 /// 10790993 /// 10790994 /// 10790995 /// 10790996 /// 10790997 /// 10790998 /// 10790999	19401883	5309	GENSCAN00000048003 /// ENSRNOT00000077756 /// NM_001037180 /// BC107454	cdna:genscan chromosome:Rnor_6.0:16:20646333:20651321:-1 transcript_biotype:protein_coding /// FK506 binding protein 8 [gene_biotype:protein_coding transcript_biotype:protein_coding] /// Rattus norvegicus FK506 binding protein 8 (Fkbp8), mRNA. /// Rattus norvegicus FK506 binding protein 8, 38kDa, mRNA (cDNA clone MGC:125185 IMAGE:7378812), complete cds.	FK506 binding protein 8	Fkbp8
10791011	16	10791012 /// 10791013 /// 10791014 /// 10791015 /// 10791016 /// 10791017 /// 10791018 /// 10791019 /// 10791020 /// 10791021	19580807	15586	GENSCAN00000048038 /// ENSRNOT00000027275 /// NM_001044230 /// DQ479969 /// DQ481538 /// NM_001044240	cdna:genscan chromosome:Rnor_6.0:16:20845682:20873303:-1 transcript_biotype:protein_coding /// growth differentiation factor 1 [gene_biotype:protein_coding transcript_biotype:protein_coding] /// Rattus norvegicus ceramide synthase 1 (Cers1), mRNA. /// Rattus norvegicus longevity assurance-like protein 1 mRNA, complete cds. /// Rattus norvegicus growth differentiation factor 1 protein mRNA, comple…	growth differentiation factor 1 /// ceramide synthase 1	Gdf1 /// Cers1
10791250	16	10791251 /// 10791252 /// 10791253 /// 10791254 /// 10791255 /// 10791256 /// 10791257 /// 10791258 /// 10791259 /// 10791260 /// 10791261	22532515	24390	GENSCAN00000004175 /// ENSRNOT00000016543 /// NM_012598 /// BC081836 /// FQ223609 /// FQ224500 /// L03294	cdna:genscan chromosome:Rnor_6.0:16:22539044:22569170:-1 transcript_biotype:protein_coding /// lipoprotein lipase [gene_biotype:protein_coding transcript_biotype:protein_coding] /// Rattus norvegicus lipoprotein lipase (Lpl), mRNA. /// Rattus norvegicus lipoprotein lipase, mRNA (cDNA clone MGC:93586 IMAGE:7106121), complete cds. /// Rattus norvegicus TL0ACA91YK13 mRNA sequence. /// Rattus norvegi…	lipoprotein lipase	Lpl
10794168	17	10794169 /// 10794170 /// 10794171	16084923	4944	GENSCAN00000032615 /// ENSRNOT00000023320 /// NM_001047095 /// AB256043 /// BC158562 /// FQ229428	cdna:genscan chromosome:Rnor_6.0:17:10559879:10564267:1 transcript_biotype:protein_coding /// NOP16 nucleolar protein [gene_biotype:protein_coding transcript_biotype:protein_coding] /// Rattus norvegicus NOP16 nucleolar protein (Nop16), mRNA. /// Rattus norvegicus ZH1 mRNA, complete cds. /// Rattus norvegicus NOP16 nucleolar protein homolog (yeast), mRNA (cDNA clone MGC:187246 IMAGE:9088902), com…	NOP16 nucleolar protein	Nop16
10794812	17	10794813 /// 10794814 /// 10794815 /// 10794816 /// 10794817 /// 10794818 /// 10794819 /// 10794820 /// 10794821 /// 10794822 /// 10794823	36883100	163953	GENSCAN00000042074 /// GENSCAN00000042085 /// ENSRNOT00000023149 /// XM_006253845 /// NM_022624	cdna:genscan chromosome:Rnor_6.0:17:31358376:31408642:1 transcript_biotype:protein_coding /// cdna:genscan chromosome:Rnor_6.0:17:31236770:31262955:1 transcript_biotype:protein_coding /// solute carrier family 22, member 23 [gene_biotype:protein_coding transcript_biotype:protein_coding] /// PREDICTED: Rattus norvegicus solute carrier family 22, member 23 (Slc22a23), transcript variant X1, mRNA. /…	solute carrier family 22, member 23	Slc22a23
10795093	17	10795094 /// 10795095 /// 10795096 /// 10795097 /// 10795098 /// 10795099 /// 10795100 /// 10795101 /// 10795102 /// 10795103 /// 10795104	47193489	23010	GENSCAN00000058700 /// ENSRNOT00000031384 /// XR_596769 /// NM_022851	cdna:genscan chromosome:Rnor_6.0:17:42133092:42162440:1 transcript_biotype:protein_coding /// aldehyde dehydrogenase 5 family, member A1 [gene_biotype:protein_coding transcript_biotype:protein_coding] /// PREDICTED: Rattus norvegicus aldehyde dehydrogenase 5 family, member A1 (Aldh5a1), transcript variant X1, misc_RNA. /// Rattus norvegicus aldehyde dehydrogenase 5 family, member A1 (Aldh5a1), mR…	aldehyde dehydrogenase 5 family, member A1	Aldh5a1
10795957	17	10795958 /// 10795959 /// 10795960 /// 10795961 /// 10795962 /// 10795963 /// 10795964 /// 10795965 /// 10795966 /// 10795967 /// 10795968	72195141	20208	GENSCAN00000032841 /// GENSCAN00000036490 /// GENSCAN00000040486 /// ENSRNOT00000074389 /// ENSRNOT00000012762 /// XM_008758344 /// XR_349568 /// XM_006227175 /// XM_008771688 /// XR_596833 /// XM_008773045 /// XR_597554 /// AF325355 /// NM_053689	cdna:genscan chromosome:Rnor_6.0:X:1614020:1615920:-1 transcript_biotype:protein_coding /// cdna:genscan chromosome:Rnor_6.0:17:63109410:63192719:-1 transcript_biotype:protein_coding /// cdna:genscan chromosome:Rnor_6.0:17:57787505:57811448:1 transcript_biotype:protein_coding /// GTP binding protein 4 [gene_biotype:protein_coding transcript_biotype:protein_coding] /// ensembl:novel chromosome:Rno…	GTP binding protein 4 [Source:RGD Symbol;Acc:620783] /// similar to G protein-binding protein CRFG /// uncharacterized LOC102557474 /// nucleolar GTP-binding protein 1-like /// GTP binding protein 4 /// nucleolar GTP-binding protein 1-like /// uncharacterized LOC103694473	Gtpbp4 /// LOC299312 /// LOC102557474 /// LOC102556882 /// Gtpbp4 /// LOC103690178 /// LOC103694473
10797918	17	10797919 /// 10797920 /// 10797921 /// 10797922 /// 10797923 /// 10797924 /// 10797925 /// 10797926 /// 10797927 /// 10797928	29710385	11092	GENSCAN00000057309 /// ENSRNOT00000036195 /// NM_001037356 /// BC107922	cdna:genscan chromosome:Rnor_6.0:17:21580286:21600171:-1 transcript_biotype:protein_coding /// PAK1 interacting protein 1 [gene_biotype:protein_coding transcript_biotype:protein_coding] /// Rattus norvegicus PAK1 interacting protein 1 (Pak1ip1), mRNA. /// Rattus norvegicus PAK1 interacting protein 1, mRNA (cDNA clone MGC:125015 IMAGE:7444847), complete cds.	PAK1 interacting protein 1	Pak1ip1
10799502	17	10799503 /// 10799504	82057371	918	GENSCAN00000005889 /// GENSCAN00000036788 /// XR_085858 /// XR_146028	cdna:genscan chromosome:Rnor_6.0:6:47705779:47706631:-1 transcript_biotype:protein_coding /// cdna:genscan chromosome:Rnor_6.0:17:74633883:74674162:-1 transcript_biotype:protein_coding /// PREDICTED: Rattus norvegicus nucleophosmin 1-like (LOC100363637), misc_RNA. /// PREDICTED: Rattus norvegicus nucleophosmin 1-like (LOC100363637), misc_RNA.	nucleophosmin 1-like	LOC100363637
10800709	18	10800710 /// 10800711 /// 10800712 /// 10800713 /// 10800714 /// 10800715 /// 10800716 /// 10800717 /// 10800718 /// 10800719 /// 10800720 /// 10800721 /// 10800722 /// 10800723 /// 10800724 /// 10800725	24489571	34554	GENSCAN00000008256 /// ENSRNOT00000061011 /// ENSRNOT00000085516 /// XM_006254571 /// XM_008772034 /// XM_006254572 /// XM_006254573 /// XM_006254574 /// NM_001034918 /// BC104700 /// FQ227776	cdna:genscan chromosome:Rnor_6.0:18:24849792:24874648:1 transcript_biotype:protein_coding /// IWS1 homolog (S. cerevisiae) [gene_biotype:protein_coding transcript_biotype:protein_coding] /// IWS1 homolog (S. cerevisiae) [gene_biotype:protein_coding transcript_biotype:protein_coding] /// PREDICTED: Rattus norvegicus IWS1 homolog (S. cerevisiae) (Iws1), transcript variant X1, mRNA. /// PREDICTED: R…	IWS1 homolog (S. cerevisiae)	Iws1
10800760	18	10800761 /// 10800762 /// 10800763 /// 10800764 /// 10800765 /// 10800766 /// 10800767 /// 10800768 /// 10800769 /// 10800770 /// 10800771 /// 10800772 /// 10800773 /// 10800774 /// 10800775 /// 10800776 /// 10800777 /// 10800778 /// 10800779 /// 10800780 /// 10800781 /// 10800782	24813363	59495	GENSCAN00000008241 /// ENSRNOT00000042287 /// ENSRNOT00000049898 /// ENSRNOT00000017573 /// XM_006254496 /// XM_006254497 /// XM_006254498 /// XM_006254499 /// XM_008772012 /// XM_006254500 /// XM_006254501 /// XM_006254502 /// XM_006254503 /// XM_008772013 /// XM_008772014 /// XM_006254504 /// XM_006254505 /// NM_053959 /// BC089109	cdna:genscan chromosome:Rnor_6.0:18:25163779:25221631:1 transcript_biotype:protein_coding /// bridging integrator 1 [gene_biotype:protein_coding transcript_biotype:protein_coding] /// bridging integrator 1 [gene_biotype:protein_coding transcript_biotype:protein_coding] /// bridging integrator 1 [gene_biotype:protein_coding transcript_biotype:protein_coding] /// PREDICTED: Rattus norvegicus bridgi…	bridging integrator 1	Bin1
10800973	18	10800974 /// 10800975 /// 10800976 /// 10800977 /// 10800978 /// 10800979 /// 10800980 /// 10800981 /// 10800982 /// 10800983 /// 10800984 /// 10800985 /// 10800986 /// 10800987 /// 10800988 /// 10800989 /// 10800990	28569288	75950	GENSCAN00000004073 /// GENSCAN00000004076 /// GENSCAN00000004082 /// ENSRNOT00000026112 /// XM_006254577 /// XM_008772036 /// NM_001107395	cdna:genscan chromosome:Rnor_6.0:18:28761490:28821330:1 transcript_biotype:protein_coding /// cdna:genscan chromosome:Rnor_6.0:18:28752331:28752492:1 transcript_biotype:protein_coding /// cdna:genscan chromosome:Rnor_6.0:18:28823411:28830532:1 transcript_biotype:protein_coding /// pleckstrin and Sec7 domain containing 2 [gene_biotype:protein_coding transcript_biotype:protein_coding] /// PREDICTED…	pleckstrin and Sec7 domain containing 2	Psd2
10802231	18	10802232 /// 10802233 /// 10802234 /// 10802235 /// 10802236 /// 10802237 /// 10802238 /// 10802239 /// 10802240 /// 10802241 /// 10802242 /// 10802243 /// 10802244 /// 10802245 /// 10802246 /// 10802247 /// 10802248 /// 10802249 /// 10802250 /// 10802251 /// 10802252 /// 10802253 /// 10802254 /// 10802255 /// 10802256 /// 10802257 /// 10802258 /// 10802259 /// 10802260 /// 10802261 /// 10802262 …	61133370	342721	GENSCAN00000039143 /// ENSRNOT00000023890 /// ENSRNOT00000088624 /// ENSRNOT00000083363 /// NM_001008300 /// BC086371 /// FQ234401 /// FQ234767 /// GQ160815 /// GQ160816	cdna:genscan chromosome:Rnor_6.0:18:60651856:60767280:1 transcript_biotype:protein_coding /// neural precursor cell expressed, developmentally down-regulated 4-like, E3 ubiquitin protein ligase [gene_biotype:protein_coding transcript_biotype:protein_coding] /// neural precursor cell expressed, developmentally down-regulated 4-like, E3 ubiquitin protein ligase [gene_biotype:protein_coding transcri…	neural precursor cell expressed, developmentally down-regulated 4-like, E3 ubiquitin protein ligase [Source:RGD Symbol;Acc:735047] /// neural precursor cell expressed, developmentally down-regulated 4-like, E3 ubiquitin protein ligase	Nedd4l /// Nedd4l
10802795	18	10802796 /// 10802797 /// 10802798 /// 10802799 /// 10802800 /// 10802801 /// 10802802 /// 10802803 /// 10802804	74163989	60980	GENSCAN00000054863 /// ENSRNOT00000077679 /// ENSRNOT00000035317 /// XM_006254968 /// NM_213628	cdna:genscan chromosome:Rnor_6.0:18:73602803:73624941:1 transcript_biotype:protein_coding /// ST8 alpha-N-acetyl-neuraminide alpha-2,8-sialyltransferase 5 [gene_biotype:protein_coding transcript_biotype:protein_coding] /// ST8 alpha-N-acetyl-neuraminide alpha-2,8-sialyltransferase 5 [gene_biotype:protein_coding transcript_biotype:protein_coding] /// PREDICTED: Rattus norvegicus ST8 alpha-N-acetyl…	ST8 alpha-N-acetyl-neuraminide alpha-2,8-sialyltransferase 5	St8sia5
10803602	18	10803603 /// 10803604 /// 10803605	24371322	4722	GENSCAN00000055414 /// ENSRNOT00000036537 /// XM_006254604 /// DQ777767 /// NM_001071777	cdna:genscan chromosome:Rnor_6.0:18:24734330:24736050:-1 transcript_biotype:protein_coding /// G protein-coupled receptor 17 [gene_biotype:protein_coding transcript_biotype:protein_coding] /// PREDICTED: Rattus norvegicus G protein-coupled receptor 17 (Gpr17), transcript variant X1, mRNA. /// Rattus norvegicus G protein-coupled receptor 17 mRNA, complete cds. /// Rattus norvegicus G protein-coupl…	G protein-coupled receptor 17	Gpr17
10804772	18	10804773	58105689	512	GENSCAN00000030844 /// ENSRNOT00000033372	cdna:genscan chromosome:Rnor_6.0:18:57444533:57474879:-1 transcript_biotype:protein_coding /// ensembl:novel chromosome:Rnor_6.0:18:57444533:57445045:-1 gene:ENSRNOG00000024970 gene_biotype:protein_coding transcript_biotype:protein_coding	---	---
10808094	19	10808095	41775508	278	GENSCAN00000001150	cdna:genscan chromosome:Rnor_6.0:19:44027481:44061141:1 transcript_biotype:protein_coding	---	---
10809136	19	10809137 /// 10809138 /// 10809139 /// 10809140 /// 10809141 /// 10809142 /// 10809143 /// 10809144 /// 10809145 /// 10809146	10123848	19460	GENSCAN00000008582 /// ENSRNOT00000017629 /// NM_001106168	cdna:genscan chromosome:Rnor_6.0:19:10081180:10118673:-1 transcript_biotype:protein_coding /// matrix metallopeptidase 15 [gene_biotype:protein_coding transcript_biotype:protein_coding] /// Rattus norvegicus matrix metallopeptidase 15 (Mmp15), mRNA.	matrix metallopeptidase 15	Mmp15
10811861	19	10811862 /// 10811863 /// 10811864 /// 10811865 /// 10811866 /// 10811867 /// 10811868 /// 10811869 /// 10811870 /// 10811871 /// 10811872 /// 10811873 /// 10811874	54151400	30095	GENSCAN00000001432 /// ENSRNOT00000024232 /// NM_001012166 /// BC089900	cdna:genscan chromosome:Rnor_6.0:19:56682056:56772833:-1 transcript_biotype:protein_coding /// ATP-binding cassette, subfamily B (MDR/TAP), member 10 [gene_biotype:protein_coding transcript_biotype:protein_coding] /// Rattus norvegicus ATP-binding cassette, subfamily B (MDR/TAP), member 10 (Abcb10), mRNA. /// Rattus norvegicus ATP-binding cassette, sub-family B (MDR/TAP), member 10, mRNA (cDNA cl…	ATP-binding cassette, subfamily B (MDR/TAP), member 10	Abcb10
10812689	2	10812690 /// 10812691 /// 10812692 /// 10812693	27720809	12359	GENSCAN00000051351 /// ENSRNOT00000022144 /// NM_001003401 /// AY669396 /// DQ282125	cdna:genscan chromosome:Rnor_6.0:2:28053016:28054785:1 transcript_biotype:protein_coding /// ectodermal-neural cortex 1 [gene_biotype:protein_coding transcript_biotype:protein_coding] /// Rattus norvegicus ectodermal-neural cortex 1 (Enc1), mRNA. /// Rattus norvegicus nuclear restricted protein in brain (ENC-1) mRNA, complete cds. /// Rattus norvegicus ectodermal-neural cortex 1 (Enc1) mRNA, comp…	ectodermal-neural cortex 1	Enc1
10815308	2	10815309 /// 10815310 /// 10815311 /// 10815312	140547104	21512	GENSCAN00000045413 /// ENSRNOT00000088846 /// NM_001106430 /// FQ221155	cdna:genscan chromosome:Rnor_6.0:2:140708398:140727284:1 transcript_biotype:protein_coding /// microsomal glutathione S-transferase 2 [gene_biotype:protein_coding transcript_biotype:protein_coding] /// Rattus norvegicus microsomal glutathione S-transferase 2 (Mgst2), mRNA. /// Rattus norvegicus TL0ADA39YO18 mRNA sequence.	microsomal glutathione S-transferase 2 [Source:RGD Symbol;Acc:1311218] /// microsomal glutathione S-transferase 2	Mgst2 /// Mgst2
10820589	2	10820590 /// 10820591 /// 10820592 /// 10820593 /// 10820594 /// 10820595 /// 10820596 /// 10820597 /// 10820598 /// 10820599 /// 10820600 /// 10820601 /// 10820602 /// 10820603 /// 10820604 /// 10820605 /// 10820606 /// 10820607 /// 10820608 /// 10820609 /// 10820610	26039689	102323	GENSCAN00000049769 /// GENSCAN00000049775 /// ENSRNOT00000035017 /// XM_008775068 /// XM_002729002 /// XM_008760685	cdna:genscan chromosome:Rnor_6.0:2:26162453:26232241:-1 transcript_biotype:protein_coding /// cdna:genscan chromosome:Rnor_6.0:2:26250776:26334845:-1 transcript_biotype:protein_coding /// IQ motif containing GTPase activating protein 2 [gene_biotype:protein_coding transcript_biotype:protein_coding] /// PREDICTED: Rattus norvegicus IQ motif containing GTPase activating protein 2 (Iqgap2), transcri…	IQ motif containing GTPase activating protein 2 [Source:RGD Symbol;Acc:2321734] /// IQ motif containing GTPase activating protein 2	Iqgap2 /// Iqgap2
10822107	2	10822108 /// 10822109 /// 10822110 /// 10822111 /// 10822112	79545434	6277	GENSCAN00000053854	cdna:genscan chromosome:Rnor_6.0:2:80379838:80392425:-1 transcript_biotype:protein_coding	---	---
10822631	2	10822632 /// 10822633 /// 10822634 /// 10822635 /// 10822636	116626421	13311	GENSCAN00000037832 /// GENSCAN00000037857 /// ENSRNOT00000014359 /// NM_053457 /// AF324043 /// BC070927	cdna:genscan chromosome:Rnor_6.0:2:115824570:115832898:-1 transcript_biotype:protein_coding /// cdna:genscan chromosome:Rnor_6.0:2:115836025:115888635:-1 transcript_biotype:protein_coding /// claudin 11 [gene_biotype:protein_coding transcript_biotype:protein_coding] /// Rattus norvegicus claudin 11 (Cldn11), mRNA. /// Rattus norvegicus claudin-11 mRNA, complete cds. /// Rattus norvegicus claudin …	claudin 11	Cldn11
10824082	2	10824083 /// 10824084 /// 10824085 /// 10824086	178092351	4371	OTTRNOT00000002053 /// GENSCAN00000001244 /// ENSRNOT00000016329 /// BC058483 /// FQ220135 /// FQ220415 /// FQ229465 /// M84716 /// NM_017153	ribosomal protein S3a[gene_biotype:protein_coding transcript_biotype:protein_coding] /// cdna:genscan chromosome:Rnor_6.0:2:185440521:185454096:-1 transcript_biotype:protein_coding /// ribosomal protein S3a [gene_biotype:protein_coding transcript_biotype:protein_coding] /// Rattus norvegicus ribosomal protein S3a, mRNA (cDNA clone MGC:72868 IMAGE:6887884), complete cds. /// Rattus norvegicus TL0A…	ribosomal protein S3a	Rps3a
10824091	2	10824092 /// 10824093 /// 10824094 /// 10824095 /// 10824096 /// 10824097 /// 10824098 /// 10824099 /// 10824100 /// 10824101 /// 10824102 /// 10824103 /// 10824104 /// 10824105 /// 10824106 /// 10824107 /// 10824108 /// 10824109 /// 10824110	178793759	129841	OTTRNOT00000002058 /// OTTRNOT00000002057 /// OTTRNOT00000002059 /// OTTRNOT00000002060 /// GENSCAN00000025631 /// GENSCAN00000025690 /// ENSRNOT00000088819 /// ENSRNOT00000057062 /// ENSRNOT00000089339 /// ENSRNOT00000087088 /// ENSRNOT00000022292 /// ENSRNOT00000066004 /// ENSRNOT00000079954 /// XM_006232679 /// XR_351804 /// XM_006232680 /// XM_006232681 /// XM_006232682 /// XM_008761176 /// X…	doublecortin-like kinase 2[gene_biotype:protein_coding transcript_biotype:processed_transcript] /// doublecortin-like kinase 2[gene_biotype:protein_coding transcript_biotype:protein_coding] /// doublecortin-like kinase 2[gene_biotype:protein_coding transcript_biotype:protein_coding] /// doublecortin-like kinase 2[gene_biotype:protein_coding transcript_biotype:protein_coding] /// cdna:genscan chro…	doublecortin-like kinase 2	Dclk2
10824226	2	10824227 /// 10824228 /// 10824229 /// 10824230 /// 10824231 /// 10824232 /// 10824233 /// 10824234 /// 10824235 /// 10824236 /// 10824237 /// 10824238 /// 10824239 /// 10824240 /// 10824241	180067864	13078	GENSCAN00000039873 /// ENSRNOT00000025496 /// ENSRNOT00000083116 /// ENSRNOT00000080610 /// XM_003749315 /// XM_006232595 /// XM_006232596 /// XM_006232597 /// NM_001033665 /// NM_012916 /// BC094307 /// U37142	cdna:genscan chromosome:Rnor_6.0:2:187360347:187370109:-1 transcript_biotype:protein_coding /// brevican [gene_biotype:protein_coding transcript_biotype:protein_coding] /// brevican [gene_biotype:protein_coding transcript_biotype:protein_coding] /// ensembl:novel chromosome:Rnor_6.0:2:184915247:184917462:-1 gene:ENSRNOG00000058727 gene_biotype:lincRNA transcript_biotype:lincRNA /// PREDICTED: Rat…	brevican /// brevican core protein-like	Bcan /// LOC100910284
10825074	2	10825075 /// 10825076 /// 10825077 /// 10825078 /// 10825079 /// 10825080 /// 10825081 /// 10825082 /// 10825083 /// 10825084 /// 10825085 /// 10825086 /// 10825087 /// 10825088 /// 10825089 /// 10825090	190617892	24836	GENSCAN00000006060 /// ENSRNOT00000063866 /// ENSRNOT00000085971 /// NM_001108559 /// XM_006232968 /// XM_006232969 /// XM_008761313 /// XM_008761314 /// XM_006232970 /// FQ233687	cdna:genscan chromosome:Rnor_6.0:2:197947193:197969121:-1 transcript_biotype:protein_coding /// pre-mRNA processing factor 3 [gene_biotype:protein_coding transcript_biotype:protein_coding] /// pre-mRNA processing factor 3 [gene_biotype:protein_coding transcript_biotype:protein_coding] /// Rattus norvegicus pre-mRNA processing factor 3 (Prpf3), mRNA. /// PREDICTED: Rattus norvegicus pre-mRNA proce…	pre-mRNA processing factor 3	Prpf3
10826002	2	10826003 /// 10826004 /// 10826005 /// 10826006 /// 10826007 /// 10826008 /// 10826009 /// 10826010 /// 10826011 /// 10826012 /// 10826013 /// 10826014 /// 10826015 /// 10826016 /// 10826017 /// 10826018 /// 10826019 /// 10826020 /// 10826021 /// 10826022 /// 10826023 /// 10826024 /// 10826025 /// 10826026 /// 10826027 /// 10826028 /// 10826029 /// 10826030 /// 10826031 /// 10826032 /// 10826033 …	203959088	24103	GENSCAN00000023978 /// ENSRNOT00000027263 /// XM_006233192 /// NM_001191110	cdna:genscan chromosome:Rnor_6.0:2:211185483:211207458:-1 transcript_biotype:protein_coding /// cadherin, EGF LAG seven-pass G-type receptor 2 [gene_biotype:protein_coding transcript_biotype:protein_coding] /// PREDICTED: Rattus norvegicus cadherin, EGF LAG seven-pass G-type receptor 2 (Celsr2), transcript variant X1, mRNA. /// Rattus norvegicus cadherin, EGF LAG seven-pass G-type receptor 2 (Cel…	cadherin, EGF LAG seven-pass G-type receptor 2	Celsr2
10827916	20	10827917 /// 10827918 /// 10827919 /// 10827920 /// 10827921 /// 10827922 /// 10827923 /// 10827924 /// 10827925 /// 10827926 /// 10827927 /// 10827928 /// 10827929 /// 10827930 /// 10827931 /// 10827932 /// 10827933 /// 10827934 /// 10827935	3202228	12782	OTTRNOT00000002510 /// OTTRNOT00000002511 /// OTTRNOT00000002512 /// OTTRNOT00000002513 /// GENSCAN00000053636 /// ENSRNOT00000083223 /// ENSRNOT00000090080 /// ENSRNOT00000085946 /// ENSRNOT00000089417 /// ENSRNOT00000085380 /// ENSRNOT00000085635 /// NM_013137 /// NM_001166022	discoidin domain receptor tyrosine kinase 1[gene_biotype:protein_coding transcript_biotype:protein_coding] /// discoidin domain receptor tyrosine kinase 1[gene_biotype:protein_coding transcript_biotype:protein_coding] /// discoidin domain receptor tyrosine kinase 1[gene_biotype:protein_coding transcript_biotype:nonsense_mediated_decay] /// discoidin domain receptor tyrosine kinase 1[gene_biotype:…	discoidin domain receptor tyrosine kinase 1	Ddr1
10829082	20	10829083 /// 10829084 /// 10829085 /// 10829086 /// 10829087 /// 10829088 /// 10829089 /// 10829090 /// 10829091 /// 10829092 /// 10829093 /// 10829094 /// 10829095 /// 10829096 /// 10829097 /// 10829098	9390485	69089	GENSCAN00000029661 /// GENSCAN00000029664 /// GENSCAN00000029680 /// ENSRNOT00000001533 /// ENSRNOT00000083505 /// ENSRNOT00000078031 /// XM_006256233 /// NM_053502	cdna:genscan chromosome:Rnor_6.0:20:9706205:9750854:1 transcript_biotype:protein_coding /// cdna:genscan chromosome:Rnor_6.0:20:9754349:9792302:1 transcript_biotype:protein_coding /// cdna:genscan chromosome:Rnor_6.0:20:9795797:9843619:1 transcript_biotype:protein_coding /// ATP-binding cassette, subfamily G (WHITE), member 1 [gene_biotype:protein_coding transcript_biotype:protein_coding] /// ATP…	ATP-binding cassette, subfamily G (WHITE), member 1	Abcg1
10829209	20	10829210 /// 10829211 /// 10829212 /// 10829213 /// 10829214 /// 10829215 /// 10829216 /// 10829217	10731300	16487	GENSCAN00000033654 /// ENSRNOT00000001602 /// XM_006256243 /// XM_006256244 /// NM_001106378 /// BC158873	cdna:genscan chromosome:Rnor_6.0:20:11124487:11140324:1 transcript_biotype:protein_coding /// 1-acylglycerol-3-phosphate O-acyltransferase 3 [gene_biotype:protein_coding transcript_biotype:protein_coding] /// PREDICTED: Rattus norvegicus 1-acylglycerol-3-phosphate O-acyltransferase 3 (Agpat3), transcript variant X1, mRNA. /// PREDICTED: Rattus norvegicus 1-acylglycerol-3-phosphate O-acyltransfera…	1-acylglycerol-3-phosphate O-acyltransferase 3	Agpat3
10831208	20	10831209 /// 10831210 /// 10831211 /// 10831212 /// 10831213 /// 10831214 /// 10831215 /// 10831216 /// 10831217 /// 10831218 /// 10831219 /// 10831220 /// 10831221 /// 10831222 /// 10831223 /// 10831224 /// 10831225 /// 10831226 /// 10831227 /// 10831228	3782758	14836	OTTRNOT00000000414 /// OTTRNOT00000000415 /// OTTRNOT00000000416 /// OTTRNOT00000002721 /// OTTRNOT00000000418 /// OTTRNOT00000000419 /// OTTRNOT00000000420 /// OTTRNOT00000000421 /// OTTRNOT00000000422 /// GENSCAN00000024988 /// ENSRNOT00000086950 /// ENSRNOT00000091738 /// ENSRNOT00000081760 /// ENSRNOT00000083284 /// ENSRNOT00000083411 /// ENSRNOT00000085611 /// ENSRNOT00000089490 /// ENSRNOT0…	abhydrolase domain containing 16A[gene_biotype:protein_coding transcript_biotype:protein_coding] /// abhydrolase domain containing 16A[gene_biotype:protein_coding transcript_biotype:retained_intron] /// abhydrolase domain containing 16A[gene_biotype:protein_coding transcript_biotype:nonsense_mediated_decay] /// abhydrolase domain containing 16A[gene_biotype:protein_coding transcript_biotype:prote…	abhydrolase domain containing 16A	Abhd16a
10831447	20	10831448 /// 10831449 /// 10831450 /// 10831451	4219858	3499	OTTRNOT00000002708 /// OTTRNOT00000002720 /// GENSCAN00000057430 /// ENSRNOT00000000495 /// ENSRNOT00000091188 /// XM_006255980 /// XM_006255981 /// BC089986 /// NM_001032285	proline-rich transmembrane protein 1[gene_biotype:protein_coding transcript_biotype:protein_coding] /// proline-rich transmembrane protein 1[gene_biotype:protein_coding transcript_biotype:retained_intron] /// cdna:genscan chromosome:Rnor_6.0:20:4391899:4395364:1 transcript_biotype:protein_coding /// proline-rich transmembrane protein 1 [gene_biotype:protein_coding transcript_biotype:protein_codin…	proline-rich transmembrane protein 1	Prrt1
10832062	20	10832063 /// 10832064 /// 10832065 /// 10832066 /// 10832067 /// 10832068 /// 10832069 /// 10832070 /// 10832071 /// 10832072	7649783	23533	GENSCAN00000017095 /// ENSRNOT00000000635 /// XM_006256184 /// NM_001100833 /// BC158661	cdna:genscan chromosome:Rnor_6.0:20:6937952:6961135:-1 transcript_biotype:protein_coding /// mitochondrial carrier 1 [gene_biotype:protein_coding transcript_biotype:protein_coding] /// PREDICTED: Rattus norvegicus mitochondrial carrier 1 (Mtch1), transcript variant X1, mRNA. /// Rattus norvegicus mitochondrial carrier 1 (Mtch1), mRNA. /// Rattus norvegicus mitochondrial carrier homolog 1 (C. eleg…	mitochondrial carrier 1	Mtch1
10832551	20	10832552 /// 10832553 /// 10832554	13591783	2473	GENSCAN00000017958 /// ENSRNOT00000001664 /// NM_024131 /// FQ210521	cdna:genscan chromosome:Rnor_6.0:20:13827225:13933871:1 transcript_biotype:protein_coding /// D-dopachrome tautomerase [gene_biotype:protein_coding transcript_biotype:protein_coding] /// Rattus norvegicus D-dopachrome tautomerase (Ddt), mRNA. /// Rattus norvegicus TL0ABA27YD16 mRNA sequence.	D-dopachrome tautomerase	Ddt
10833643	20	10833644 /// 10833645 /// 10833646 /// 10833647 /// 10833648 /// 10833649	44388616	21485	NM_001106391 /// GENSCAN00000004799 /// ENSRNOT00000000717 /// BC158719 /// FQ213429	Rattus norvegicus ribosome production factor 2 homolog (Rpf2), mRNA. /// cdna:genscan chromosome:Rnor_6.0:20:45315072:45356355:-1 transcript_biotype:protein_coding /// ribosome production factor 2 homolog (S. cerevisiae) [gene_biotype:protein_coding transcript_biotype:protein_coding] /// Rattus norvegicus brix domain containing 1, mRNA (cDNA clone MGC:187864 IMAGE:9089752), complete cds. /// Ratt…	ribosome production factor 2 homolog	Rpf2
10838881	3	10838882 /// 10838883 /// 10838884 /// 10838885 /// 10838886 /// 10838887 /// 10838888 /// 10838889 /// 10838890 /// 10838891 /// 10838892 /// 10838893 /// 10838894 /// 10838895 /// 10838896 /// 10838897 /// 10838898 /// 10838899 /// 10838900 /// 10838901	106308893	19714	GENSCAN00000033891 /// ENSRNOT00000081462 /// NM_017092 /// D37880	cdna:genscan chromosome:Rnor_6.0:3:111597145:111659421:1 transcript_biotype:protein_coding /// TYRO3 protein tyrosine kinase [gene_biotype:protein_coding transcript_biotype:protein_coding] /// Rattus norvegicus TYRO3 protein tyrosine kinase (Tyro3), mRNA. /// Rattus norvegicus mRNA for Sky, complete cds.	TYRO3 protein tyrosine kinase	Tyro3
10839320	3	10839321 /// 10839322 /// 10839323 /// 10839324 /// 10839325 /// 10839326	109743344	8766	GENSCAN00000000503 /// ENSRNOT00000068129 /// XM_006234887 /// NM_001047913 /// BC107459 /// BC158559	cdna:genscan chromosome:Rnor_6.0:3:114869567:114988522:1 transcript_biotype:protein_coding /// sulfide quinone reductase-like (yeast) [gene_biotype:protein_coding transcript_biotype:protein_coding] /// PREDICTED: Rattus norvegicus sulfide quinone reductase-like (yeast) (Sqrdl), transcript variant X1, mRNA. /// Rattus norvegicus sulfide quinone reductase-like (yeast) (Sqrdl), mRNA. /// Rattus norv…	sulfide quinone reductase-like (yeast)	Sqrdl
10839443	3	10839444 /// 10839445 /// 10839446 /// 10839447 /// 10839448 /// 10839449 /// 10839450 /// 10839451 /// 10839452 /// 10839453 /// 10839454	114072570	41700	GENSCAN00000012008 /// ENSRNOT00000067700 /// ENSRNOT00000013605 /// NM_031736 /// BC081766 /// D85100	cdna:genscan chromosome:Rnor_6.0:3:119015412:119052225:1 transcript_biotype:protein_coding /// solute carrier family 27 (fatty acid transporter), member 2 [gene_biotype:protein_coding transcript_biotype:protein_coding] /// solute carrier family 27 (fatty acid transporter), member 2 [gene_biotype:protein_coding transcript_biotype:protein_coding] /// Rattus norvegicus solute carrier family 27 (fatt…	solute carrier family 27 (fatty acid transporter), member 2	Slc27a2
10842409	3	10842410 /// 10842411 /// 10842412 /// 10842413 /// 10842414 /// 10842415 /// 10842416 /// 10842417 /// 10842418 /// 10842419 /// 10842420 /// 10842421 /// 10842422 /// 10842423 /// 10842424 /// 10842425 /// 10842426 /// 10842427 /// 10842428 /// 10842429 /// 10842430 /// 10842431 /// 10842432	158165595	19610	GENSCAN00000011622 /// ENSRNOT00000010806 /// NM_001135801 /// BC088338 /// BC160885	cdna:genscan chromosome:Rnor_6.0:3:163767250:163786015:1 transcript_biotype:protein_coding /// DEAD (Asp-Glu-Ala-Asp) box polypeptide 27 [gene_biotype:protein_coding transcript_biotype:protein_coding] /// Rattus norvegicus DEAD (Asp-Glu-Ala-Asp) box polypeptide 27 (Ddx27), mRNA. /// Rattus norvegicus DEAD (Asp-Glu-Ala-Asp) box polypeptide 27, mRNA (cDNA clone IMAGE:7366630), partial cds. /// Ratt…	DEAD (Asp-Glu-Ala-Asp) box polypeptide 27	Ddx27
10844119	3	10844120 /// 10844121 /// 10844122 /// 10844123 /// 10844124 /// 10844125 /// 10844126 /// 10844127 /// 10844128 /// 10844129 /// 10844130 /// 10844131 /// 10844132 /// 10844133 /// 10844134 /// 10844135	9102502	27735	GENSCAN00000008109 /// ENSRNOT00000035002 /// XM_008761652 /// XM_008761653 /// XM_008761654 /// XM_008761655 /// XM_008761656 /// XM_008761657 /// NM_001100707	cdna:genscan chromosome:Rnor_6.0:3:8656697:8678499:-1 transcript_biotype:protein_coding /// zyg-11 related, cell cycle regulator [gene_biotype:protein_coding transcript_biotype:protein_coding] /// PREDICTED: Rattus norvegicus zyg-11 related, cell cycle regulator (Zer1), transcript variant X1, mRNA. /// PREDICTED: Rattus norvegicus zyg-11 related, cell cycle regulator (Zer1), transcript variant X2…	zyg-11 related, cell cycle regulator	Zer1
10844248	3	10844249 /// 10844250	10086536	570	ENSRNOT00000042798	formin binding protein 1 [gene_biotype:protein_coding transcript_biotype:protein_coding]	formin binding protein 1	Fnbp1
10847408	3	10847409	76055817	98	FQ217242	Rattus norvegicus TL0ACA31YH23 mRNA sequence.	autophagy related 13	Atg13
10852896	4	10852897 /// 10852898 /// 10852899 /// 10852900 /// 10852901 /// 10852902 /// 10852903 /// 10852904 /// 10852905 /// 10852906	6096675	4015	GENSCAN00000040379 /// ENSRNOT00000064893 /// XM_008775649 /// XM_008775650 /// XM_008775651 /// XM_008775652 /// XM_006235892 /// XM_006235894 /// XM_006235895 /// XM_006235896 /// BC083715 /// FQ228972	cdna:genscan chromosome:Rnor_6.0:4:7257691:7264475:1 transcript_biotype:protein_coding /// Fas-activated serine/threonine kinase [gene_biotype:protein_coding transcript_biotype:protein_coding] /// PREDICTED: Rattus norvegicus Fas-activated serine/threonine kinase (Fastk), transcript variant X1, mRNA. /// PREDICTED: Rattus norvegicus Fas-activated serine/threonine kinase (Fastk), transcript varian…	Fas-activated serine/threonine kinase [Source:RGD Symbol;Acc:1311601] /// Fas-activated serine/threonine kinase	Fastk /// Fastk
10852934	4	10852935 /// 10852936 /// 10852937 /// 10852938 /// 10852939 /// 10852940 /// 10852941 /// 10852942 /// 10852943 /// 10852944 /// 10852945 /// 10852946 /// 10852947 /// 10852948 /// 10852949 /// 10852950 /// 10852951 /// 10852952	6192644	31961	GENSCAN00000040358 /// ENSRNOT00000013800 /// ENSRNOT00000084826 /// XM_006235867 /// XM_008762630 /// AY669863 /// U75210 /// NM_053949	cdna:genscan chromosome:Rnor_6.0:4:7346542:7386852:1 transcript_biotype:protein_coding /// potassium channel, voltage gated eag related subfamily H, member 2 [gene_biotype:protein_coding transcript_biotype:protein_coding] /// potassium channel, voltage gated eag related subfamily H, member 2 [gene_biotype:protein_coding transcript_biotype:protein_coding] /// PREDICTED: Rattus norvegicus potassium…	potassium channel, voltage gated eag related subfamily H, member 2	Kcnh2
10852967	4	10852968 /// 10852969 /// 10852970 /// 10852971 /// 10852972 /// 10852973 /// 10852974 /// 10852975 /// 10852976 /// 10852977 /// 10852978 /// 10852979 /// 10852980 /// 10852981 /// 10852982	6738085	36206	GENSCAN00000040355 /// ENSRNOT00000014063 /// XM_008762634 /// NM_001170589	cdna:genscan chromosome:Rnor_6.0:4:7893728:7930326:1 transcript_biotype:protein_coding /// pseudouridylate synthase 7 [gene_biotype:protein_coding transcript_biotype:protein_coding] /// PREDICTED: Rattus norvegicus pseudouridylate synthase 7 (Pus7), transcript variant X1, mRNA. /// Rattus norvegicus pseudouridylate synthase 7 (Pus7), mRNA.	pseudouridylate synthase 7	Pus7
10853110	4	10853111 /// 10853112 /// 10853113 /// 10853114 /// 10853115 /// 10853116 /// 10853117 /// 10853118 /// 10853119 /// 10853120 /// 10853121 /// 10853122 /// 10853123 /// 10853124 /// 10853125 /// 10853126 /// 10853127 /// 10853128 /// 10853129	8719916	26838	GENSCAN00000014791 /// ENSRNOT00000016909 /// XM_008762628 /// XM_008762629 /// NM_053776 /// AY322161 /// AY322162 /// AY322163 /// AY322164 /// BC088838	cdna:genscan chromosome:Rnor_6.0:4:9892497:9908627:1 transcript_biotype:protein_coding /// DnaJ (Hsp40) homolog, subfamily C, member 2 [gene_biotype:protein_coding transcript_biotype:protein_coding] /// PREDICTED: Rattus norvegicus DnaJ (Hsp40) homolog, subfamily C, member 2 (Dnajc2), transcript variant X1, mRNA. /// PREDICTED: Rattus norvegicus DnaJ (Hsp40) homolog, subfamily C, member 2 (Dnajc2…	DnaJ (Hsp40) homolog, subfamily C, member 2	Dnajc2
10853171	4	10853172 /// 10853173 /// 10853174 /// 10853175 /// 10853176 /// 10853177 /// 10853178 /// 10853179 /// 10853180 /// 10853181 /// 10853182 /// 10853183 /// 10853184 /// 10853185 /// 10853186 /// 10853187 /// 10853188 /// 10853189 /// 10853190 /// 10853191 /// 10853192	9517586	71571	GENSCAN00000002874 /// ENSRNOT00000081939 /// ENSRNOT00000017907 /// XM_006235868 /// XM_008762631 /// XM_006235870 /// NM_057115 /// D38072	cdna:genscan chromosome:Rnor_6.0:4:10631198:10704344:1 transcript_biotype:protein_coding /// protein tyrosine phosphatase, non-receptor type 12 [gene_biotype:protein_coding transcript_biotype:protein_coding] /// protein tyrosine phosphatase, non-receptor type 12 [gene_biotype:protein_coding transcript_biotype:protein_coding] /// PREDICTED: Rattus norvegicus protein tyrosine phosphatase, non-recep…	protein tyrosine phosphatase, non-receptor type 12	Ptpn12
10854199	4	10854200 /// 10854201 /// 10854202 /// 10854203 /// 10854204 /// 10854205 /// 10854206 /// 10854207	56585002	23345	GENSCAN00000030194 /// ENSRNOT00000010989 /// XM_006236227 /// NM_001109227	cdna:genscan chromosome:Rnor_6.0:4:56981486:57003864:1 transcript_biotype:protein_coding /// tetraspanin 33 [gene_biotype:protein_coding transcript_biotype:protein_coding] /// PREDICTED: Rattus norvegicus tetraspanin 33 (Tspan33), transcript variant X1, mRNA. /// Rattus norvegicus tetraspanin 33 (Tspan33), mRNA.	tetraspanin 33	Tspan33
10855356	4	10855357 /// 10855358 /// 10855359 /// 10855360 /// 10855361 /// 10855362	76621812	3941	GENSCAN00000046118 /// ENSRNOT00000010853 /// NM_001002253 /// BC089958 /// FQ212114	cdna:genscan chromosome:Rnor_6.0:4:78082209:78170331:1 transcript_biotype:protein_coding /// ATPase, H+ transporting V0 subunit e2 [gene_biotype:protein_coding transcript_biotype:protein_coding] /// Rattus norvegicus ATPase, H+ transporting V0 subunit e2 (Atp6v0e2), mRNA. /// Rattus norvegicus ATPase, H+ transporting V0 subunit e2, mRNA (cDNA clone MGC:109294 IMAGE:7312897), complete cds. /// Rat…	ATPase, H+ transporting V0 subunit e2	Atp6v0e2
10857130	4	10857131 /// 10857132 /// 10857133 /// 10857134 /// 10857135 /// 10857136 /// 10857137 /// 10857138 /// 10857139	122822493	100399	GENSCAN00000037591 /// ENSRNOT00000029125 /// ENSRNOT00000077231 /// XM_008763053 /// NM_138502 /// AY081195 /// BC107920 /// FQ227013	cdna:genscan chromosome:Rnor_6.0:4:120591728:120771966:1 transcript_biotype:protein_coding /// monoglyceride lipase [gene_biotype:protein_coding transcript_biotype:protein_coding] /// monoglyceride lipase [gene_biotype:protein_coding transcript_biotype:protein_coding] /// PREDICTED: Rattus norvegicus monoglyceride lipase (Mgll), transcript variant X1, mRNA. /// Rattus norvegicus monoglyceride lip…	monoglyceride lipase	Mgll
10857267	4	10857268 /// 10857269 /// 10857270 /// 10857271 /// 10857272 /// 10857273 /// 10857274 /// 10857275 /// 10857276 /// 10857277	125326164	17231	GENSCAN00000041054 /// ENSRNOT00000008962 /// NM_001106610 /// BC166430	cdna:genscan chromosome:Rnor_6.0:4:122775923:122796956:1 transcript_biotype:protein_coding /// histone deacetylase 11 [gene_biotype:protein_coding transcript_biotype:protein_coding] /// Rattus norvegicus histone deacetylase 11 (Hdac11), mRNA. /// Rattus norvegicus histone deacetylase 11, mRNA (cDNA clone MGC:187453 IMAGE:7131565), complete cds.	histone deacetylase 11	Hdac11
10858581	4	10858582 /// 10858583 /// 10858584 /// 10858585 /// 10858586 /// 10858587	159745231	24157	GENSCAN00000010812 /// ENSRNOT00000038297 /// NM_001005896 /// AY365132 /// AY494066 /// AY581050	cdna:genscan chromosome:Rnor_6.0:4:155989191:156272789:1 transcript_biotype:protein_coding /// C-type lectin domain family 4, member B2 [gene_biotype:protein_coding transcript_biotype:protein_coding] /// Rattus norvegicus C-type lectin domain family 4, member B2 (Clec4b2), mRNA. /// Rattus norvegicus antigen presenting cell lectin-like receptor A1 (Aplra1) mRNA, complete cds. /// Rattus norvegicu…	C-type lectin domain family 4, member B2	Clec4b2
10858827	4	10858828 /// 10858829 /// 10858830 /// 10858831 /// 10858832 /// 10858833 /// 10858834 /// 10858835 /// 10858836 /// 10858837 /// 10858838 /// 10858839 /// 10858840 /// 10858841 /// 10858842	161252440	11881	GENSCAN00000013984 /// ENSRNOT00000024938 /// NM_001191785	cdna:genscan chromosome:Rnor_6.0:4:157647082:157658390:1 transcript_biotype:protein_coding /// NOP2 nucleolar protein [gene_biotype:protein_coding transcript_biotype:protein_coding] /// Rattus norvegicus NOP2 nucleolar protein (Nop2), mRNA.	NOP2 nucleolar protein	Nop2
10859245	4	10859246 /// 10859247 /// 10859248	171545824	67707	NM_001108650 /// GENSCAN00000055101 /// ENSRNOT00000008645 /// XM_008763394 /// XM_008763395 /// XM_006237528 /// XM_008763396 /// BC160872 /// FQ211769	Rattus norvegicus BLOC-1 related complex subunit 5 (Borcs5), mRNA. /// cdna:genscan chromosome:Rnor_6.0:4:168396791:168463139:1 transcript_biotype:protein_coding /// loss of heterozygosity, 12, chromosomal region 1 [gene_biotype:protein_coding transcript_biotype:protein_coding] /// PREDICTED: Rattus norvegicus loss of heterozygosity, 12, chromosomal region 1 (Loh12cr1), transcript variant X1, mRN…	BLOC-1 related complex subunit 5	Borcs5
10863378	4	10863379 /// 10863380 /// 10863381 /// 10863382 /// 10863383 /// 10863384 /// 10863385 /// 10863386 /// 10863387 /// 10863388 /// 10863389 /// 10863390 /// 10863391 /// 10863392 /// 10863393	110776309	918666	GENSCAN00000011087 /// GENSCAN00000011112 /// GENSCAN00000022502 /// GENSCAN00000022518 /// ENSRNOT00000007971 /// ENSRNOT00000085062 /// XM_008763020 /// NM_001106598	cdna:genscan chromosome:Rnor_6.0:4:108113314:108174284:-1 transcript_biotype:protein_coding /// cdna:genscan chromosome:Rnor_6.0:4:107881826:108019088:-1 transcript_biotype:protein_coding /// cdna:genscan chromosome:Rnor_6.0:4:108798376:108836552:-1 transcript_biotype:protein_coding /// cdna:genscan chromosome:Rnor_6.0:4:108639326:108793122:-1 transcript_biotype:protein_coding /// catenin (cadher…	catenin (cadherin associated protein), alpha 2 [Source:RGD Symbol;Acc:1305060] /// catenin (cadherin associated protein), alpha 2	Ctnna2 /// Ctnna2
10863639	4	10863640 /// 10863641 /// 10863642 /// 10863643 /// 10863644 /// 10863645 /// 10863646 /// 10863647 /// 10863648	119462714	120612	GENSCAN00000013760 /// ENSRNOT00000057537 /// XM_008763051 /// NM_153298 /// AB056724	cdna:genscan chromosome:Rnor_6.0:4:116995255:117111511:-1 transcript_biotype:protein_coding /// sideroflexin 5 [gene_biotype:protein_coding transcript_biotype:protein_coding] /// PREDICTED: Rattus norvegicus sideroflexin 5 (Sfxn5), transcript variant X1, mRNA. /// Rattus norvegicus sideroflexin 5 (Sfxn5), mRNA. /// Rattus norvegicus BBG-TCC mRNA for tricarboxylate carrier, complete cds.	sideroflexin 5	Sfxn5
10866780	4	10866781 /// 10866782 /// 10866783 /// 10866784 /// 10866785	180722382	130257	GENSCAN00000037371 /// GENSCAN00000047143 /// GENSCAN00000047163 /// GENSCAN00000047195 /// ENSRNOT00000018999 /// NM_012813 /// U53883	cdna:genscan chromosome:Rnor_6.0:11:9830856:9856029:-1 transcript_biotype:protein_coding /// cdna:genscan chromosome:Rnor_6.0:4:177192336:177195600:-1 transcript_biotype:protein_coding /// cdna:genscan chromosome:Rnor_6.0:4:177020343:177078725:-1 transcript_biotype:protein_coding /// cdna:genscan chromosome:Rnor_6.0:4:177140095:177145947:-1 transcript_biotype:protein_coding /// ST8 alpha-N-acetyl…	ST8 alpha-N-acetyl-neuraminide alpha-2,8-sialyltransferase 1	St8sia1
10868634	5	10868635 /// 10868636 /// 10868637 /// 10868638 /// 10868639 /// 10868640	60484404	18036	GENSCAN00000031869 /// ENSRNOT00000019737 /// ENSRNOT00000036366 /// ENSRNOT00000083068 /// XM_006238104 /// XM_006238105 /// XM_006238106 /// NM_031974 /// BC087577 /// FQ213034 /// FQ213766 /// M15882 /// M19260 /// M19261	cdna:genscan chromosome:Rnor_6.0:5:59491251:59508869:1 transcript_biotype:protein_coding /// clathrin, light chain A [gene_biotype:protein_coding transcript_biotype:protein_coding] /// clathrin, light chain A [gene_biotype:protein_coding transcript_biotype:protein_coding] /// clathrin, light chain A [gene_biotype:protein_coding transcript_biotype:protein_coding] /// PREDICTED: Rattus norvegicus c…	clathrin, light chain A	Clta
10868682	5	10868683 /// 10868684 /// 10868685 /// 10868686 /// 10868687 /// 10868688 /// 10868689 /// 10868690 /// 10868691 /// 10868692	61581921	16488	GENSCAN00000012704 /// ENSRNOT00000029704 /// XM_008763673 /// NM_001107938 /// BC158699	cdna:genscan chromosome:Rnor_6.0:5:60572599:60587840:1 transcript_biotype:protein_coding /// polymerase (RNA) I polypeptide E [gene_biotype:protein_coding transcript_biotype:protein_coding] /// PREDICTED: Rattus norvegicus polymerase (RNA) I polypeptide E (Polr1e), transcript variant X1, mRNA. /// Rattus norvegicus polymerase (RNA) I polypeptide E (Polr1e), mRNA. /// Rattus norvegicus polymerase …	polymerase (RNA) I polypeptide E	Polr1e
10869847	5	10869848	107658256	89	GENSCAN00000059604 /// ENSRNOT00000058387 /// XM_001053590 /// XM_008776000 /// XM_006238379 /// XM_233144	cdna:genscan chromosome:Rnor_6.0:5:106490567:106728992:1 transcript_biotype:protein_coding /// focadhesin [gene_biotype:protein_coding transcript_biotype:protein_coding] /// PREDICTED: Rattus norvegicus focadhesin (Focad), transcript variant X1, mRNA. /// PREDICTED: Rattus norvegicus focadhesin (Focad), transcript variant X2, mRNA. /// PREDICTED: Rattus norvegicus focadhesin (Focad), transcript v…	focadhesin	Focad
10870567	5	10870568 /// 10870569 /// 10870570 /// 10870571 /// 10870572 /// 10870573 /// 10870574 /// 10870575 /// 10870576 /// 10870577 /// 10870578 /// 10870579 /// 10870580 /// 10870581 /// 10870582 /// 10870583 /// 10870584 /// 10870585 /// 10870586	127587716	77176	GENSCAN00000028827 /// ENSRNOT00000009402 /// NM_001080148 /// AY310319 /// AY921220 /// BC091254	cdna:genscan chromosome:Rnor_6.0:5:126132218:126188926:1 transcript_biotype:protein_coding /// 24-dehydrocholesterol reductase [gene_biotype:protein_coding transcript_biotype:protein_coding] /// Rattus norvegicus 24-dehydrocholesterol reductase (Dhcr24), mRNA. /// Rattus norvegicus 3-beta-hydroxysterol delta 24 reductase mRNA, complete cds. /// Rattus norvegicus 24-dehydrocholesterol reductase (D…	24-dehydrocholesterol reductase	Dhcr24
10873928	5	10873929 /// 10873930 /// 10873931 /// 10873932 /// 10873933	165239080	5429	GENSCAN00000049106 /// ENSRNOT00000012670 /// XM_008764298 /// NM_053511 /// AF098301 /// FQ214021	cdna:genscan chromosome:Rnor_6.0:5:164972550:164977567:1 transcript_biotype:protein_coding /// F-box protein 2 [gene_biotype:protein_coding transcript_biotype:protein_coding] /// PREDICTED: Rattus norvegicus F-box protein 2 (Fbxo2), transcript variant X1, mRNA. /// Rattus norvegicus F-box protein 2 (Fbxo2), mRNA. /// Rattus norvegicus neural F box protein NFB42 mRNA, complete cds. /// Rattus norv…	F-box protein 2	Fbxo2
10879001	5	10879002 /// 10879003 /// 10879004 /// 10879005 /// 10879006 /// 10879007 /// 10879008 /// 10879009 /// 10879010 /// 10879011 /// 10879012 /// 10879013 /// 10879014 /// 10879015	137578101	201144	GENSCAN00000012062 /// GENSCAN00000012077 /// ENSRNOT00000026201 /// XM_008776054 /// XM_008776055 /// XM_008776056 /// XM_008776057 /// XM_008776058 /// XM_008776059 /// XM_008776060 /// XM_008776061 /// XM_008776062 /// XM_008764076 /// XM_008764077 /// XM_008764078 /// XM_008764079 /// XM_008764080 /// XM_008764081 /// XM_008764082 /// XM_008764083 /// XM_008764084	cdna:genscan chromosome:Rnor_6.0:5:136130337:136167238:-1 transcript_biotype:protein_coding /// cdna:genscan chromosome:Rnor_6.0:5:136341903:136360404:-1 transcript_biotype:protein_coding /// ring finger protein 220 [gene_biotype:protein_coding transcript_biotype:protein_coding] /// PREDICTED: Rattus norvegicus ring finger protein 220 (Rnf220), transcript variant X1, mRNA. /// PREDICTED: Rattus n…	ring finger protein 220 [Source:RGD Symbol;Acc:1598210] /// ring finger protein 220	Rnf220 /// Rnf220
10882367	5	10882368 /// 10882369 /// 10882370 /// 10882371 /// 10882372 /// 10882373 /// 10882374 /// 10882375 /// 10882376	812591	29560	ENSRNOT00000075777 /// XM_006238055 /// NM_001003929	ciliary neurotrophic factor receptor [gene_biotype:protein_coding transcript_biotype:protein_coding] /// PREDICTED: Rattus norvegicus ciliary neurotrophic factor receptor (Cntfr), transcript variant X1, mRNA. /// Rattus norvegicus ciliary neurotrophic factor receptor (Cntfr), mRNA.	ciliary neurotrophic factor receptor	Cntfr
10887901	6	10887902 /// 10887903 /// 10887904 /// 10887905 /// 10887906 /// 10887907 /// 10887908 /// 10887909 /// 10887910 /// 10887911 /// 10887912 /// 10887913 /// 10887914 /// 10887915 /// 10887916 /// 10887917	1699017	16818	GENSCAN00000049280 /// ENSRNOT00000006824 /// NM_001108701 /// FQ223432	cdna:genscan chromosome:Rnor_6.0:6:1517659:1534477:-1 transcript_biotype:protein_coding /// CCAAT/enhancer binding protein zeta [gene_biotype:protein_coding transcript_biotype:protein_coding] /// Rattus norvegicus CCAAT/enhancer binding protein zeta (Cebpz), mRNA. /// Rattus norvegicus TL0ADA11YG10 mRNA sequence.	CCAAT/enhancer binding protein zeta	Cebpz
10888998	6	10888999 /// 10889000 /// 10889001 /// 10889002 /// 10889003 /// 10889004 /// 10889005 /// 10889006	25496282	10167	GENSCAN00000018726 /// ENSRNOT00000011874 /// XM_008764512 /// XM_006239796 /// XM_008764513 /// NM_001007656 /// BC083589	cdna:genscan chromosome:Rnor_6.0:6:26879599:26913974:-1 transcript_biotype:protein_coding /// microtubule-associated protein, RP/EB family, member 3 [gene_biotype:protein_coding transcript_biotype:protein_coding] /// PREDICTED: Rattus norvegicus microtubule-associated protein, RP/EB family, member 3 (Mapre3), transcript variant X1, mRNA. /// PREDICTED: Rattus norvegicus microtubule-associated pro…	microtubule-associated protein, RP/EB family, member 3	Mapre3
10891402	6	10891403 /// 10891404	114307758	9805	GENSCAN00000002830 /// ENSRNOT00000087560 /// U53505 /// NM_031720	cdna:genscan chromosome:Rnor_6.0:6:114486172:114488880:-1 transcript_biotype:protein_coding /// ensembl:novel chromosome:Rnor_6.0:6:114478293:114488880:-1 gene:ENSRNOG00000057724 gene_biotype:protein_coding transcript_biotype:protein_coding /// Rattus norvegicus type II iodothyronine deiodinase mRNA, complete cds. /// Rattus norvegicus deiodinase, iodothyronine, type II (Dio2), mRNA.	deiodinase, iodothyronine, type II	Dio2
10893999	7	10894000 /// 10894001 /// 10894002 /// 10894003 /// 10894004 /// 10894005 /// 10894006 /// 10894007 /// 10894008	11344163	14051	GENSCAN00000024940 /// ENSRNOT00000031315 /// AY147866 /// AY300027 /// BC129083 /// BC167750 /// NM_181634	cdna:genscan chromosome:Rnor_6.0:7:12652095:12663740:1 transcript_biotype:protein_coding /// lipid phosphate phosphatase-related protein type 3 [gene_biotype:protein_coding transcript_biotype:protein_coding] /// Rattus norvegicus plasticity-related protein PRG-2 mRNA, complete cds. /// Rattus norvegicus plasticity-related protein PRG-2 mRNA, complete cds. /// Rattus norvegicus cDNA clone IMAGE:83…	phospholipid phosphatase related 3	Plppr3
10897006	7	10897007 /// 10897008 /// 10897009 /// 10897010 /// 10897011 /// 10897012 /// 10897013 /// 10897014 /// 10897015 /// 10897016 /// 10897017 /// 10897018 /// 10897019 /// 10897020 /// 10897021 /// 10897022 /// 10897023 /// 10897024 /// 10897025 /// 10897026 /// 10897027 /// 10897028 /// 10897029 /// 10897030 /// 10897031 /// 10897032 /// 10897033 /// 10897034 /// 10897035 /// 10897036	112622217	60586	GENSCAN00000002224 /// GENSCAN00000002271 /// GENSCAN00000028530 /// ENSRNOT00000076800 /// ENSRNOT00000076127 /// ENSRNOT00000076380 /// ENSRNOT00000015578 /// ENSRNOT00000087578 /// NM_001170597	cdna:genscan chromosome:Rnor_6.0:7:115785597:115786893:1 transcript_biotype:protein_coding /// cdna:genscan chromosome:Rnor_6.0:7:115810036:115827934:1 transcript_biotype:protein_coding /// cdna:genscan chromosome:Rnor_6.0:7:115766713:115783567:1 transcript_biotype:protein_coding /// adhesion G protein-coupled receptor B1 [gene_biotype:processed_transcript transcript_biotype:processed_transcript]…	adhesion G protein-coupled receptor B1 [Source:RGD Symbol;Acc:1305608] /// adhesion G protein-coupled receptor B1	Adgrb1 /// Adgrb1
10898951	7	10898952 /// 10898953 /// 10898954 /// 10898955 /// 10898956 /// 10898957 /// 10898958	136492469	8182	GENSCAN00000023377 /// ENSRNOT00000079388 /// NM_001127456 /// BC105856 /// BC158869	cdna:genscan chromosome:Rnor_6.0:7:139271746:139278438:1 transcript_biotype:protein_coding /// solute carrier family 48 (heme transporter), member 1 [gene_biotype:protein_coding transcript_biotype:protein_coding] /// Rattus norvegicus solute carrier family 48 (heme transporter), member 1 (Slc48a1), mRNA. /// Rattus norvegicus solute carrier family 48 (heme transporter), member 1, mRNA (cDNA clone…	solute carrier family 48 (heme transporter), member 1	Slc48a1
10899157	7	10899158 /// 10899159 /// 10899160 /// 10899161 /// 10899162 /// 10899163 /// 10899164 /// 10899165 /// 10899166 /// 10899167 /// 10899168 /// 10899169 /// 10899170 /// 10899171 /// 10899172 /// 10899173	138415285	27615	GENSCAN00000046481 /// GENSCAN00000046550 /// ENSRNOT00000088191 /// ENSRNOT00000084075 /// ENSRNOT00000077175 /// XM_008765793 /// XM_008765794 /// XM_008765795 /// XM_008765796 /// XM_006257378 /// XM_006257381 /// NM_024154 /// AB049451 /// AJ309926	cdna:genscan chromosome:Rnor_6.0:7:141316125:141339660:1 transcript_biotype:protein_coding /// cdna:genscan chromosome:Rnor_6.0:7:141346354:141365210:1 transcript_biotype:protein_coding /// Acid-sensing ion channel 1 [gene_biotype:protein_coding transcript_biotype:protein_coding] /// Acid-sensing ion channel 1 [gene_biotype:protein_coding transcript_biotype:protein_coding] /// Acid-sensing ion ch…	acid-sensing (proton-gated) ion channel 1	Asic1
10900186	7	10900187 /// 10900188 /// 10900189 /// 10900190 /// 10900191 /// 10900192	9616545	5180	GENSCAN00000024761 /// ENSRNOT00000092061 /// NM_019220 /// BC101855 /// L14462	cdna:genscan chromosome:Rnor_6.0:7:11013678:11023293:-1 transcript_biotype:protein_coding /// amino-terminal enhancer of split [gene_biotype:protein_coding transcript_biotype:protein_coding] /// Rattus norvegicus amino-terminal enhancer of split (Aes), mRNA. /// Rattus norvegicus amino-terminal enhancer of split, mRNA (cDNA clone MGC:124620 IMAGE:7933368), complete cds. /// Rattus norvegicus R-es…	amino-terminal enhancer of split	Aes
10900518	7	10900519 /// 10900520 /// 10900521 /// 10900522 /// 10900523 /// 10900524 /// 10900525 /// 10900526 /// 10900527 /// 10900528 /// 10900529 /// 10900530 /// 10900531 /// 10900532	10906423	13587	GENSCAN00000024792 /// ENSRNOT00000049146 /// ENSRNOT00000086061 /// XM_008765089 /// XM_006240878 /// XM_006240879 /// XM_006240881 /// XM_006240880 /// NM_001106769	cdna:genscan chromosome:Rnor_6.0:7:12261216:12283449:-1 transcript_biotype:protein_coding /// adenomatosis polyposis coli 2 [gene_biotype:protein_coding transcript_biotype:protein_coding] /// adenomatosis polyposis coli 2 [gene_biotype:protein_coding transcript_biotype:protein_coding] /// PREDICTED: Rattus norvegicus adenomatosis polyposis coli 2 (Apc2), transcript variant X1, mRNA. /// PREDICTED…	adenomatosis polyposis coli 2	Apc2
10900793	7	10900794 /// 10900795 /// 10900796 /// 10900797 /// 10900798 /// 10900799 /// 10900800 /// 10900801 /// 10900802	11485257	18448	GENSCAN00000024953 /// ENSRNOT00000011837 /// NM_053684 /// AB164197	cdna:genscan chromosome:Rnor_6.0:7:12851278:12882662:-1 transcript_biotype:protein_coding /// hyperpolarization activated cyclic nucleotide-gated potassium channel 2 [gene_biotype:protein_coding transcript_biotype:protein_coding] /// Rattus norvegicus hyperpolarization activated cyclic nucleotide-gated potassium channel 2 (Hcn2), mRNA. /// Rattus norvegicus HCN2 mRNA for Hyperpolarization-activat…	hyperpolarization activated cyclic nucleotide-gated potassium channel 2	Hcn2
10901306	7	10901307 /// 10901308 /// 10901309 /// 10901310 /// 10901311 /// 10901312 /// 10901313 /// 10901314 /// 10901315 /// 10901316 /// 10901317 /// 10901318 /// 10901319 /// 10901320 /// 10901321 /// 10901322 /// 10901323 /// 10901324 /// 10901325 /// 10901326 /// 10901327	20977071	165847	GENSCAN00000033024 /// ENSRNOT00000091571 /// ENSRNOT00000084955 /// ENSRNOT00000085739 /// XM_008776440 /// XR_593353 /// XM_006241183	cdna:genscan chromosome:Rnor_6.0:7:25784338:25903172:1 transcript_biotype:protein_coding /// regulatory factor X, 4 (influences HLA class II expression) [gene_biotype:protein_coding transcript_biotype:protein_coding] /// regulatory factor X, 4 (influences HLA class II expression) [gene_biotype:protein_coding transcript_biotype:protein_coding] /// ensembl:novel chromosome:Rnor_6.0:7:24707235:24715…	regulatory factor X, 4 (influences HLA class II expression) /// transcription factor RFX4-like	Rfx4 /// LOC102552676
10903545	7	10903546 /// 10903547 /// 10903548 /// 10903549 /// 10903550 /// 10903551 /// 10903552 /// 10903553 /// 10903554 /// 10903555 /// 10903556 /// 10903557	79013224	32783	GENSCAN00000017535 /// GENSCAN00000057934 /// ENSRNOT00000038340 /// XM_006250385 /// BC082087 /// FQ226537 /// NM_001011990	cdna:genscan chromosome:Rnor_6.0:13:100151806:100169743:1 transcript_biotype:protein_coding /// cdna:genscan chromosome:Rnor_6.0:13:100129761:100150318:1 transcript_biotype:protein_coding /// eukaryotic translation initiation factor 3, subunit E [gene_biotype:protein_coding transcript_biotype:protein_coding] /// PREDICTED: Rattus norvegicus eukaryotic translation initiation factor 3, subunit E (E…	eukaryotic translation initiation factor 3, subunit E	Eif3e
10903704	7	10903705 /// 10903706	88395351	796	GENSCAN00000011909 /// GENSCAN00000011919	cdna:genscan chromosome:Rnor_6.0:7:91650198:91650994:-1 transcript_biotype:protein_coding /// cdna:genscan chromosome:Rnor_6.0:7:91635744:91636151:-1 transcript_biotype:protein_coding	---	---
10904118	7	10904119 /// 10904120 /// 10904121 /// 10904122 /// 10904123 /// 10904124 /// 10904125 /// 10904126 /// 10904127 /// 10904128 /// 10904129 /// 10904130 /// 10904131 /// 10904132 /// 10904133 /// 10904134 /// 10904135 /// 10904136 /// 10904137 /// 10904138	103325196	301849	GENSCAN00000021145 /// GENSCAN00000022195 /// ENSRNOT00000006930 /// ENSRNOT00000074573 /// XM_008765495 /// AF087454 /// AF091247 /// NM_031597	cdna:genscan chromosome:Rnor_6.0:7:106717229:106774909:-1 transcript_biotype:protein_coding /// cdna:genscan chromosome:Rnor_6.0:7:107007392:107009213:-1 transcript_biotype:protein_coding /// potassium channel, voltage-gated KQT-like subfamily Q, member 3 [gene_biotype:protein_coding transcript_biotype:protein_coding] /// potassium channel, voltage-gated KQT-like subfamily Q, member 3 [gene_bioty…	potassium channel, voltage-gated KQT-like subfamily Q, member 3	Kcnq3
10904334	7	10904335 /// 10904336 /// 10904337 /// 10904338 /// 10904339 /// 10904340 /// 10904341 /// 10904342 /// 10904343 /// 10904344 /// 10904345 /// 10904346 /// 10904347 /// 10904348 /// 10904349 /// 10904350 /// 10904351 /// 10904352 /// 10904353 /// 10904354 /// 10904355	110316918	476597	GENSCAN00000004458 /// GENSCAN00000004460 /// GENSCAN00000004484 /// GENSCAN00000033497 /// GENSCAN00000033511 /// ENSRNOT00000067327 /// ENSRNOT00000038172	cdna:genscan chromosome:Rnor_6.0:7:114261250:114305896:-1 transcript_biotype:protein_coding /// cdna:genscan chromosome:Rnor_6.0:7:114090524:114097555:-1 transcript_biotype:protein_coding /// cdna:genscan chromosome:Rnor_6.0:7:113986737:114047924:-1 transcript_biotype:protein_coding /// cdna:genscan chromosome:Rnor_6.0:7:113681278:113690990:-1 transcript_biotype:protein_coding /// cdna:genscan ch…	trafficking protein particle complex 9 [Source:RGD Symbol;Acc:1309461]	Trappc9
10905078	7	10905079 /// 10905080 /// 10905081 /// 10905082 /// 10905083 /// 10905084 /// 10905085 /// 10905086	114694945	13604	GENSCAN00000011527 /// GENSCAN00000011584 /// ENSRNOT00000088696 /// ENSRNOT00000019853 /// ENSRNOT00000077172 /// ENSRNOT00000019876 /// XM_002729828 /// BC091178 /// BC168705 /// NM_001025122	cdna:genscan chromosome:Rnor_6.0:7:117721202:117721955:-1 transcript_biotype:protein_coding /// cdna:genscan chromosome:Rnor_6.0:7:117709168:117719564:-1 transcript_biotype:protein_coding /// cysteine/histidine-rich 1 [gene_biotype:protein_coding transcript_biotype:protein_coding] /// cysteine/histidine-rich 1 [gene_biotype:protein_coding transcript_biotype:protein_coding] /// cysteine/histidine-…	cysteine/histidine-rich 1	Cyhr1
10905500	7	10905501 /// 10905502 /// 10905503 /// 10905504 /// 10905505 /// 10905506 /// 10905507 /// 10905508 /// 10905509 /// 10905510	118062249	7806	GENSCAN00000046814 /// ENSRNOT00000068033 /// XM_006241994 /// NM_001012119 /// BC087122	cdna:genscan chromosome:Rnor_6.0:7:121001802:121058017:-1 transcript_biotype:protein_coding /// chromobox homolog 6 [gene_biotype:protein_coding transcript_biotype:protein_coding] /// PREDICTED: Rattus norvegicus chromobox homolog 6 (Cbx6), transcript variant X1, mRNA. /// Rattus norvegicus chromobox homolog 6 (Cbx6), mRNA. /// Rattus norvegicus chromobox homolog 6, mRNA (cDNA clone MGC:94814 IMA…	chromobox homolog 6	Cbx6
10906229	7	10906230 /// 10906231 /// 10906232 /// 10906233 /// 10906234 /// 10906235 /// 10906236 /// 10906237 /// 10906238 /// 10906239 /// 10906240 /// 10906241 /// 10906242 /// 10906243 /// 10906244 /// 10906245 /// 10906246 /// 10906247 /// 10906248 /// 10906249 /// 10906250 /// 10906251 /// 10906252 /// 10906253 /// 10906254 /// 10906255 /// 10906256 /// 10906257 /// 10906258 /// 10906259 /// 10906260 …	127583781	27134	GENSCAN00000032434 /// ENSRNOT00000072955 /// XM_006242184 /// XM_006242185 /// NM_001271173	cdna:genscan chromosome:Rnor_6.0:7:130258919:130288381:-1 transcript_biotype:protein_coding /// SET binding factor 1 [gene_biotype:protein_coding transcript_biotype:protein_coding] /// PREDICTED: Rattus norvegicus SET binding factor 1 (Sbf1), transcript variant X1, mRNA. /// PREDICTED: Rattus norvegicus SET binding factor 1 (Sbf1), transcript variant X2, mRNA. /// Rattus norvegicus SET binding fa…	SET binding factor 1	Sbf1
10906679	7	10906680 /// 10906681 /// 10906682 /// 10906683 /// 10906684 /// 10906685 /// 10906686 /// 10906687 /// 10906688 /// 10906689 /// 10906690 /// 10906691 /// 10906692 /// 10906693 /// 10906694 /// 10906695 /// 10906696 /// 10906697 /// 10906698 /// 10906699 /// 10906700 /// 10906701 /// 10906702 /// 10906703 /// 10906704 /// 10906705 /// 10906706 /// 10906707	136452869	21790	GENSCAN00000023408 /// ENSRNOT00000078644 /// ENSRNOT00000083182 /// XM_008765778 /// XM_006242352 /// XM_008765779 /// XM_008765780 /// NM_021690 /// BC107667 /// U78167	cdna:genscan chromosome:Rnor_6.0:7:139232830:139254551:-1 transcript_biotype:protein_coding /// Rap guanine nucleotide exchange factor (GEF) 3; Rap guanine nucleotide exchange factor (GEF) 3, isoform CRA_b [gene_biotype:protein_coding transcript_biotype:protein_coding] /// Rap guanine nucleotide exchange factor (GEF) 3; Rap guanine nucleotide exchange factor (GEF) 3, isoform CRA_b [gene_biotype:p…	Rap guanine nucleotide exchange factor (GEF) 3	Rapgef3
10909828	8	10909829 /// 10909830 /// 10909831 /// 10909832 /// 10909833 /// 10909834 /// 10909835 /// 10909836 /// 10909837 /// 10909838 /// 10909839 /// 10909840 /// 10909841 /// 10909842	52361394	18205	GENSCAN00000015467 /// ENSRNOT00000011107 /// ENSRNOT00000086957 /// XM_008766194 /// NM_153311 /// AF537098 /// AF537099	cdna:genscan chromosome:Rnor_6.0:8:53365964:53512766:1 transcript_biotype:protein_coding /// transmembrane protease, serine 5 [gene_biotype:protein_coding transcript_biotype:protein_coding] /// transmembrane protease, serine 5 [gene_biotype:protein_coding transcript_biotype:protein_coding] /// PREDICTED: Rattus norvegicus transmembrane protease, serine 5 (Tmprss5), transcript variant X1, mRNA. //…	transmembrane protease, serine 5	Tmprss5
10912849	8	10912850 /// 10912851 /// 10912852 /// 10912853 /// 10912854 /// 10912855 /// 10912856 /// 10912857 /// 10912858 /// 10912859 /// 10912860	111597566	10209	GENSCAN00000029472 /// ENSRNOT00000017139 /// XM_006243802 /// XM_006243803 /// NM_001191883	cdna:genscan chromosome:Rnor_6.0:8:115155309:115165116:1 transcript_biotype:protein_coding /// poly(rC) binding protein 4 [gene_biotype:protein_coding transcript_biotype:protein_coding] /// PREDICTED: Rattus norvegicus poly(rC) binding protein 4 (Pcbp4), transcript variant X1, mRNA. /// PREDICTED: Rattus norvegicus poly(rC) binding protein 4 (Pcbp4), transcript variant X2, mRNA. /// Rattus norveg…	poly(rC) binding protein 4	Pcbp4
10916493	8	10916494 /// 10916495 /// 10916496 /// 10916497 /// 10916498 /// 10916499 /// 10916500 /// 10916501 /// 10916502 /// 10916503 /// 10916504 /// 10916505 /// 10916506 /// 10916507 /// 10916508 /// 10916509 /// 10916510 /// 10916511 /// 10916512 /// 10916513 /// 10916514 /// 10916515 /// 10916516 /// 10916517 /// 10916518 /// 10916519 /// 10916520 /// 10916521 /// 10916522 /// 10916523 /// 10916524 …	44962880	123059	GENSCAN00000004516 /// XM_006242860 /// XR_593848 /// NM_053519	cdna:genscan chromosome:Rnor_6.0:8:46231967:46290499:-1 transcript_biotype:protein_coding /// PREDICTED: Rattus norvegicus sortilin-related receptor-like (LOC102547257), transcript variant X1, mRNA. /// PREDICTED: Rattus norvegicus sortilin-related receptor-like (LOC102547257), transcript variant X2, misc_RNA. /// Rattus norvegicus sortilin-related receptor, LDLR class A repeats-containing (Sorl1…	sortilin-related receptor-like /// sortilin-related receptor, LDLR class A repeats-containing	LOC102547257 /// Sorl1
10917240	8	10917241 /// 10917242 /// 10917243 /// 10917244	53968082	9074	GENSCAN00000011926 /// ENSRNOT00000086119 /// ENSRNOT00000013197 /// XM_006243025 /// XM_006243024 /// XM_006243026 /// NM_001127503	cdna:genscan chromosome:Rnor_6.0:8:55041139:55047248:-1 transcript_biotype:protein_coding /// hypothetical LOC100151767 [gene_biotype:protein_coding transcript_biotype:protein_coding] /// hypothetical LOC100151767 [gene_biotype:protein_coding transcript_biotype:protein_coding] /// PREDICTED: Rattus norvegicus hypothetical LOC100151767 (LOC100151767), transcript variant X1, mRNA. /// PREDICTED: Ra…	hypothetical LOC100151767	LOC100151767
10921680	9	10921681 /// 10921682 /// 10921683 /// 10921684 /// 10921685 /// 10921686	10105711	13629	GENSCAN00000037928 /// ENSRNOT00000021868 /// NM_001134710 /// BC166762	cdna:genscan chromosome:Rnor_6.0:9:16543737:16557523:1 transcript_biotype:protein_coding /// canopy FGF signaling regulator 3 [gene_biotype:protein_coding transcript_biotype:protein_coding] /// Rattus norvegicus canopy FGF signaling regulator 3 (Cnpy3), mRNA. /// Rattus norvegicus canopy 3 homolog (zebrafish), mRNA (cDNA clone MGC:188521 IMAGE:7931606), complete cds.	canopy FGF signaling regulator 3	Cnpy3
10921860	9	10921861 /// 10921862 /// 10921863	11057177	4511	GENSCAN00000019059 /// ENSRNOT00000031706 /// NM_001191804 /// XM_008766851	cdna:genscan chromosome:Rnor_6.0:9:17841410:17845921:1 transcript_biotype:protein_coding /// transmembrane protein 151B [gene_biotype:protein_coding transcript_biotype:protein_coding] /// Rattus norvegicus transmembrane protein 151B (Tmem151b), mRNA. /// PREDICTED: Rattus norvegicus transmembrane protein 151B (Tmem151b), transcript variant X1, mRNA.	transmembrane protein 151B	Tmem151b
10922701	9	10922702 /// 10922703 /// 10922704 /// 10922705 /// 10922706 /// 10922707 /// 10922708 /// 10922709 /// 10922710 /// 10922711 /// 10922712 /// 10922713 /// 10922714 /// 10922715 /// 10922716 /// 10922717 /// 10922718 /// 10922719 /// 10922720 /// 10922721 /// 10922722 /// 10922723 /// 10922724 /// 10922725 /// 10922726	36937184	56485	GENSCAN00000015323	cdna:genscan chromosome:Rnor_6.0:9:44681496:44713199:1 transcript_biotype:protein_coding	---	---
10922857	9	10922858 /// 10922859 /// 10922860 /// 10922861 /// 10922862 /// 10922863 /// 10922864 /// 10922865 /// 10922866 /// 10922867 /// 10922868 /// 10922869 /// 10922870	39577879	47947	GENSCAN00000019726 /// ENSRNOT00000020108 /// ENSRNOT00000020144 /// XM_006244739 /// XM_008766992 /// XM_006244740 /// XM_006244742 /// NM_013037 /// NM_001127689 /// U04317 /// U04319	cdna:genscan chromosome:Rnor_6.0:9:47168340:47255652:1 transcript_biotype:protein_coding /// interleukin 1 receptor-like 1 [gene_biotype:protein_coding transcript_biotype:protein_coding] /// interleukin 1 receptor-like 1 [gene_biotype:protein_coding transcript_biotype:protein_coding] /// PREDICTED: Rattus norvegicus interleukin 1 receptor-like 1 (Il1rl1), transcript variant X1, mRNA. /// PREDICTE…	interleukin 1 receptor-like 1	Il1rl1
10924260	9	10924261 /// 10924262 /// 10924263 /// 10924264 /// 10924265 /// 10924266 /// 10924267 /// 10924268 /// 10924269 /// 10924270 /// 10924271 /// 10924272 /// 10924273	73611608	84368	OTTRNOT00000002357 /// OTTRNOT00000002347 /// OTTRNOT00000002334 /// OTTRNOT00000002348 /// OTTRNOT00000002349 /// GENSCAN00000015787 /// GENSCAN00000015795 /// ENSRNOT00000074131 /// ENSRNOT00000090383 /// ENSRNOT00000081406 /// ENSRNOT00000081106 /// ENSRNOT00000089580 /// ENSRNOT00000020049 /// ENSRNOT00000046229 /// NM_001134750 /// NM_001134751 /// NM_001134753 /// BC168228 /// FQ223783	paroxysmal nonkinesigenic dyskinesia[gene_biotype:protein_coding transcript_biotype:protein_coding] /// paroxysmal nonkinesigenic dyskinesia[gene_biotype:protein_coding transcript_biotype:protein_coding] /// paroxysmal nonkinesigenic dyskinesia[gene_biotype:protein_coding transcript_biotype:processed_transcript] /// paroxysmal nonkinesigenic dyskinesia[gene_biotype:protein_coding transcript_bioty…	paroxysmal nonkinesigenic dyskinesia	Pnkd
10924274	9	10924275	73697340	245	OTTRNOT00000002347 /// ENSRNOT00000090383 /// ENSRNOT00000020049 /// ENSRNOT00000046229 /// NM_001134750 /// NM_001134751 /// BC168228	paroxysmal nonkinesigenic dyskinesia[gene_biotype:protein_coding transcript_biotype:protein_coding] /// paroxysmal nonkinesigenic dyskinesia [gene_biotype:protein_coding transcript_biotype:protein_coding] /// paroxysmal nonkinesigenic dyskinesia [gene_biotype:protein_coding transcript_biotype:protein_coding] /// paroxysmal nonkinesigenic dyskinesia [gene_biotype:protein_coding transcript_biotype:…	paroxysmal nonkinesigenic dyskinesia	Pnkd
10931523	Un	10931524 /// 10931525 /// 10931526 /// 10931527 /// 10931528 /// 10931529	---	5568	GENSCAN00000033759 /// ENSRNOT00000074767 /// XM_006244329 /// NM_001108223 /// BC158646	cdna:genscan chromosome:Rnor_6.0:9:11070447:11095839:-1 transcript_biotype:protein_coding /// src homology 2 domain-containing transforming protein D [gene_biotype:protein_coding transcript_biotype:protein_coding] /// PREDICTED: Rattus norvegicus src homology 2 domain-containing transforming protein D (Shd), transcript variant X1, mRNA. /// Rattus norvegicus src homology 2 domain-containing trans…	src homology 2 domain-containing transforming protein D	Shd
10932089	X	10932090 /// 10932091 /// 10932092 /// 10932093 /// 10932094 /// 10932095 /// 10932096 /// 10932097 /// 10932098 /// 10932099 /// 10932100 /// 10932101 /// 10932102 /// 10932103	12048984	23450	GENSCAN00000011741 /// ENSRNOT00000007967 /// NM_001037544 /// EF494736	cdna:genscan chromosome:Rnor_6.0:X:120624395:120647866:1 transcript_biotype:protein_coding /// solute carrier family 6 (amino acid transporter), member 14 [gene_biotype:protein_coding transcript_biotype:protein_coding] /// Rattus norvegicus solute carrier family 6 (amino acid transporter), member 14 (Slc6a14), mRNA. /// Rattus norvegicus neutral cationic amino acid transporter B0,+ mRNA, complete…	solute carrier family 6 (amino acid transporter), member 14	Slc6a14
10932648	X	10932649 /// 10932650 /// 10932651	29998297	2339	GENSCAN00000037842 /// ENSRNOT00000025575 /// XM_008758541	cdna:genscan chromosome:Rnor_6.0:X:118996333:118998282:-1 transcript_biotype:protein_coding /// nucleophosmin 1 [gene_biotype:protein_coding transcript_biotype:protein_coding] /// PREDICTED: Rattus norvegicus similar to Nucleophosmin (NPM) (Nucleolar phosphoprotein B23) (Numatrin) (Nucleolar protein NO38) (LOC300303), mRNA.	nucleophosmin 1 [Source:MGI Symbol;Acc:MGI:106184] /// similar to Nucleophosmin (NPM) (Nucleolar phosphoprotein B23) (Numatrin) (Nucleolar protein NO38)	Npm1 /// LOC300303
10936537	X	10936538	12804916	1900	GENSCAN00000032841 /// ENSRNOT00000012762 /// XM_008758344 /// XM_008773045 /// AF325355	cdna:genscan chromosome:Rnor_6.0:X:1614020:1615920:-1 transcript_biotype:protein_coding /// ensembl:novel chromosome:Rnor_6.0:X:1614020:1615920:-1 gene:ENSRNOG00000009609 gene_biotype:pseudogene transcript_biotype:pseudogene /// PREDICTED: Rattus norvegicus similar to G protein-binding protein CRFG (LOC299312), mRNA. /// PREDICTED: Rattus norvegicus similar to G protein-binding protein CRFG (LOC2…	similar to G protein-binding protein CRFG /// GTP binding protein 4	LOC299312 /// Gtpbp4
10936976	X	10936977 /// 10936978 /// 10936979 /// 10936980	26614583	3444	NM_019279 /// GENSCAN00000013755 /// GENSCAN00000013797 /// ENSRNOT00000075774 /// ENSRNOT00000009794 /// XM_008773095 /// AF181561 /// FQ214158	Rattus norvegicus proprotein convertase subtilisin/kexin type 1 inhibitor (Pcsk1n), mRNA. /// cdna:genscan chromosome:Rnor_6.0:X:15324400:15327684:-1 transcript_biotype:protein_coding /// cdna:genscan chromosome:Rnor_6.0:X:15425213:15428497:-1 transcript_biotype:protein_coding /// proSAAS-like [gene_biotype:protein_coding transcript_biotype:protein_coding] /// proprotein convertase subtilisin/kex…	proprotein convertase subtilisin/kexin type 1 inhibitor /// proSAAS	Pcsk1n /// LOC103690091
10937499	X	10937500	38742958	2347	GENSCAN00000043498 /// ENSRNOT00000072722 /// XM_008758384 /// XM_008773110	cdna:genscan chromosome:Rnor_6.0:X:19318533:19451384:-1 transcript_biotype:protein_coding /// Uncharacterized protein [gene_biotype:protein_coding transcript_biotype:protein_coding] /// PREDICTED: Rattus norvegicus hypothetical protein LOC685025 (LOC685025), transcript variant X1, mRNA. /// PREDICTED: Rattus norvegicus hypothetical protein LOC685025 (LOC685025), transcript variant X2, mRNA.	hypothetical protein LOC685025	LOC685025
10940068	X	10940069 /// 10940070 /// 10940071	157317890	13323	GENSCAN00000020706 /// GENSCAN00000036803 /// ENSRNOT00000073254 /// XR_589407 /// XR_595257 /// XR_596514	cdna:genscan chromosome:Rnor_6.0:16:70068408:70070351:1 transcript_biotype:protein_coding /// cdna:genscan chromosome:Rnor_6.0:12:10977820:10979763:-1 transcript_biotype:protein_coding /// similar to DNA segment, Chr 19, Brigham & Womens Genetics 1357 expressed [gene_biotype:protein_coding transcript_biotype:protein_coding] /// PREDICTED: Rattus norvegicus similar to DNA segment, Chr 19, Brigham …	similar to DNA segment, Chr 19, Brigham & Womens Genetics 1357 expressed /// pumilio domain-containing protein KIAA0020 homolog	RGD1308750 /// LOC100912029

## Sheet: SEMP_24-48h
Transcript Cluster ID	Chromosome	Exon Probe Set ID	Transcript Cluster Start	Transcript Cluster Length	Transcript ID	Transcript Description	Gene Title	Gene Symbol
10703905	1	10703906	67457080	716	GENSCAN00000001287 /// ENSRNOT00000050233 /// NM_001166675 /// AF507943	cdna:genscan chromosome:Rnor_6.0:1:72272190:72286260:1 transcript_biotype:protein_coding /// RAS-like, family 2, locus 9 [gene_biotype:protein_coding transcript_biotype:protein_coding] /// Rattus norvegicus RAS-like, family 2, locus 9 (Rasl2-9), mRNA. /// Rattus norvegicus GTP-ase Ran mRNA, complete cds.	RAS-like, family 2, locus 9	Rasl2-9
10704198	1	10704199	71970773	749	ENSRNOT00000043603 /// ENSRNOT00000072809 /// XM_003750694	60S ribosomal protein L36a-like [gene_biotype:protein_coding transcript_biotype:protein_coding] /// similar to large subunit ribosomal protein L36a [gene_biotype:protein_coding transcript_biotype:protein_coding] /// PREDICTED: Rattus norvegicus 60S ribosomal protein L36a-like (LOC100911426), mRNA.	60S ribosomal protein L36a-like	LOC100911426
10704916	1	10704917	79469566	1268	GENSCAN00000029526	cdna:genscan chromosome:Rnor_6.0:1:81074274:81088794:1 transcript_biotype:protein_coding	---	---
10709347	1	10709348 /// 10709349 /// 10709350 /// 10709351 /// 10709352 /// 10709353 /// 10709354 /// 10709355 /// 10709356 /// 10709357 /// 10709358 /// 10709359	159761375	164467	GENSCAN00000013897 /// ENSRNOT00000088370 /// ENSRNOT00000027685 /// NM_001108496	cdna:genscan chromosome:Rnor_6.0:1:167432648:167532952:1 transcript_biotype:protein_coding /// stromal interaction molecule 1 [gene_biotype:protein_coding transcript_biotype:protein_coding] /// stromal interaction molecule 1 [gene_biotype:protein_coding transcript_biotype:protein_coding] /// Rattus norvegicus stromal interaction molecule 1 (Stim1), mRNA.	stromal interaction molecule 1	Stim1
10709775	1	10709776 /// 10709777 /// 10709778	166623356	1291	GENSCAN00000047385 /// BC088402 /// BC168143	cdna:genscan chromosome:Rnor_6.0:1:173648813:173649526:1 transcript_biotype:protein_coding /// Rattus norvegicus high mobility group box 1, mRNA (cDNA clone IMAGE:7128547), complete cds. /// Rattus norvegicus high mobility group box 1, mRNA (cDNA clone MGC:187291 IMAGE:9100911), complete cds.	high mobility group box 1 /// high-mobility group (nonhistone chromosomal) protein 1-like 1	Hmgb1 /// Hmg1l1
10710026	1	10710027	170920399	828	GENSCAN00000035038	cdna:genscan chromosome:Rnor_6.0:1:177855981:177922625:1 transcript_biotype:protein_coding	---	---
10710771	1	10710772	183646299	383	GENSCAN00000039439 /// ENSRNOT00000080741 /// XR_085721 /// XR_086137	cdna:genscan chromosome:Rnor_6.0:1:196069145:196095597:1 transcript_biotype:protein_coding /// ensembl:novel chromosome:Rnor_6.0:1:196095214:196095597:1 gene:ENSRNOG00000054854 gene_biotype:protein_coding transcript_biotype:protein_coding /// PREDICTED: Rattus norvegicus similar to ribosomal protein S15a (LOC691716), misc_RNA. /// PREDICTED: Rattus norvegicus similar to ribosomal protein S15a (LO…	similar to ribosomal protein S15a	LOC691716
10713160	1	10713161 /// 10713162 /// 10713163 /// 10713164 /// 10713165 /// 10713166 /// 10713167 /// 10713168 /// 10713169 /// 10713170 /// 10713171 /// 10713172 /// 10713173 /// 10713174 /// 10713175	208684467	6508	GENSCAN00000032449 /// ENSRNOT00000028462 /// XM_006230852 /// XR_362645 /// NM_001100739 /// BC166727	cdna:genscan chromosome:Rnor_6.0:1:221410613:221415196:1 transcript_biotype:protein_coding /// synovial apoptosis inhibitor 1, synoviolin [gene_biotype:protein_coding transcript_biotype:protein_coding] /// PREDICTED: Rattus norvegicus synovial apoptosis inhibitor 1, synoviolin (Syvn1), transcript variant X1, mRNA. /// PREDICTED: Rattus norvegicus E3 ubiquitin-protein ligase synoviolin-like (LOC10…	synovial apoptosis inhibitor 1, synoviolin /// E3 ubiquitin-protein ligase synoviolin-like	Syvn1 /// LOC100910831
10719530	1	10719531 /// 10719532 /// 10719533 /// 10719534 /// 10719535 /// 10719536 /// 10719537	79003634	2779	GENSCAN00000008846 /// ENSRNOT00000080453 /// ENSRNOT00000041891 /// ENSRNOT00000091574 /// NM_001270681 /// NM_138828 /// NM_001270682 /// NM_001270683 /// NM_001270684 /// BC060313 /// BC086581 /// FQ209787 /// FQ218891 /// FQ218953 /// FQ218972 /// FQ218984 /// FQ219242 /// FQ220671	cdna:genscan chromosome:Rnor_6.0:1:80613004:80614833:-1 transcript_biotype:protein_coding /// apolipoprotein E [gene_biotype:protein_coding transcript_biotype:protein_coding] /// apolipoprotein E [gene_biotype:protein_coding transcript_biotype:protein_coding] /// apolipoprotein E [gene_biotype:protein_coding transcript_biotype:protein_coding] /// Rattus norvegicus apolipoprotein E (Apoe), transcr…	apolipoprotein E	Apoe
10720992	1	10720993 /// 10720994 /// 10720995 /// 10720996 /// 10720997 /// 10720998 /// 10720999 /// 10721000 /// 10721001 /// 10721002 /// 10721003 /// 10721004 /// 10721005 /// 10721006 /// 10721007 /// 10721008 /// 10721009 /// 10721010	86658836	27876	OTTRNOT00000001624 /// GENSCAN00000041467 /// ENSRNOT00000032613 /// BC062005 /// FQ214989 /// NM_207592	glucose-6-phosphate isomerase[gene_biotype:protein_coding transcript_biotype:protein_coding] /// cdna:genscan chromosome:Rnor_6.0:1:90063682:90091221:-1 transcript_biotype:protein_coding /// glucose-6-phosphate isomerase [gene_biotype:protein_coding transcript_biotype:protein_coding] /// Rattus norvegicus glucose phosphate isomerase, mRNA (cDNA clone MGC:72563 IMAGE:5599776), complete cds. /// Ra…	glucose-6-phosphate isomerase	Gpi
10722241	1	10722242 /// 10722243 /// 10722244 /// 10722245 /// 10722246	98601681	18502	GENSCAN00000019257 /// ENSRNOT00000019311 /// ENSRNOT00000092211 /// XM_006229237 /// NM_057144 /// BC099073	cdna:genscan chromosome:Rnor_6.0:1:104147429:104157826:-1 transcript_biotype:protein_coding /// cysteine and glycine-rich protein 3 (cardiac LIM protein) [gene_biotype:protein_coding transcript_biotype:protein_coding] /// cysteine and glycine-rich protein 3 (cardiac LIM protein) [gene_biotype:protein_coding transcript_biotype:protein_coding] /// PREDICTED: Rattus norvegicus cysteine and glycine-r…	cysteine and glycine-rich protein 3 (cardiac LIM protein)	Csrp3
10725159	1	10725160 /// 10725161 /// 10725162 /// 10725163	176321937	5843	GENSCAN00000000919 /// ENSRNOT00000024678 /// XM_006230098 /// XM_006230097 /// FQ221144 /// FQ221720	cdna:genscan chromosome:Rnor_6.0:1:187679987:187841085:-1 transcript_biotype:protein_coding /// ribosomal protein S15a [gene_biotype:protein_coding transcript_biotype:protein_coding] /// PREDICTED: Rattus norvegicus ribosomal protein S15a (Rps15a), transcript variant X1, mRNA. /// PREDICTED: Rattus norvegicus ribosomal protein S15a (Rps15a), transcript variant X2, mRNA. /// Rattus norvegicus TL0A…	ribosomal protein S15a	Rps15a
10725384	1	10725385 /// 10725386	179539602	664	GENSCAN00000030327	cdna:genscan chromosome:Rnor_6.0:1:190635062:190635704:-1 transcript_biotype:protein_coding	---	---
10725819	1	10725820	185923749	762	GENSCAN00000001920 /// XM_008759925	cdna:genscan chromosome:Rnor_6.0:1:198123993:198187387:-1 transcript_biotype:protein_coding /// PREDICTED: Rattus norvegicus uncharacterized LOC102551806 (LOC102551806), transcript variant X1, mRNA.	uncharacterized LOC102551806	LOC102551806
10725965	1	10725966 /// 10725967 /// 10725968 /// 10725969 /// 10725970 /// 10725971 /// 10725972 /// 10725973 /// 10725974 /// 10725975	186457439	11148	GENSCAN00000001968 /// ENSRNOT00000023706 /// NM_001108921	cdna:genscan chromosome:Rnor_6.0:1:198637315:198652617:-1 transcript_biotype:protein_coding /// TBC1 domain family, member 10b [gene_biotype:protein_coding transcript_biotype:protein_coding] /// Rattus norvegicus TBC1 domain family, member 10b (Tbc1d10b), mRNA.	TBC1 domain family, member 10b	Tbc1d10b
10727537	1	10727538 /// 10727539 /// 10727540 /// 10727541 /// 10727542 /// 10727543 /// 10727544 /// 10727545 /// 10727546 /// 10727547 /// 10727548 /// 10727549 /// 10727550 /// 10727551 /// 10727552 /// 10727553 /// 10727554 /// 10727555 /// 10727556 /// 10727557	206872995	19872	GENSCAN00000053876 /// ENSRNOT00000025847 /// NM_012776 /// M87854	cdna:genscan chromosome:Rnor_6.0:1:219508071:219557688:-1 transcript_biotype:protein_coding /// adrenergic, beta, receptor kinase 1 [gene_biotype:protein_coding transcript_biotype:protein_coding] /// Rattus norvegicus adrenergic, beta, receptor kinase 1 (Adrbk1), mRNA. /// Rattus norvegicus beta-adrenergic receptor kinase 1 (beta-ARK1) mRNA, complete cds.	adrenergic, beta, receptor kinase 1	Adrbk1
10731416	10	10731417	2216477	492	GENSCAN00000059792 /// ENSRNOT00000041674	cdna:genscan chromosome:Rnor_6.0:10:2074995:2125448:1 transcript_biotype:protein_coding /// similar to ribosomal protein L31 [gene_biotype:protein_coding transcript_biotype:protein_coding]	similar to ribosomal protein L31 [Source:RGD Symbol;Acc:1562055]	RGD1562055
10731643	10	10731644 /// 10731645 /// 10731646 /// 10731647 /// 10731648 /// 10731649 /// 10731650 /// 10731651 /// 10731652 /// 10731653 /// 10731654 /// 10731655 /// 10731656 /// 10731657 /// 10731658 /// 10731659 /// 10731660 /// 10731661 /// 10731662 /// 10731663 /// 10731664 /// 10731665 /// 10731666 /// 10731667	10566900	44635	GENSCAN00000054073 /// ENSRNOT00000004026 /// NM_001106976	cdna:genscan chromosome:Rnor_6.0:10:10644649:10689284:1 transcript_biotype:protein_coding /// periplakin [gene_biotype:protein_coding transcript_biotype:protein_coding] /// Rattus norvegicus periplakin (Ppl), mRNA.	periplakin	Ppl
10732805	10	10732806	23591535	607	GENSCAN00000052117	cdna:genscan chromosome:Rnor_6.0:10:22243862:22319871:-1 transcript_biotype:protein_coding	---	---
10734875	10	10734876 /// 10734877 /// 10734878 /// 10734879 /// 10734880 /// 10734881	55848264	3868	GENSCAN00000057816 /// ENSRNOT00000057295 /// XM_006246593 /// NM_012663 /// AJ133104 /// BC074003 /// M24105	cdna:genscan chromosome:Rnor_6.0:10:55654077:55677668:1 transcript_biotype:protein_coding /// vesicle-associated membrane protein 2 [gene_biotype:protein_coding transcript_biotype:protein_coding] /// PREDICTED: Rattus norvegicus vesicle-associated membrane protein 2 (Vamp2), transcript variant X1, mRNA. /// Rattus norvegicus vesicle-associated membrane protein 2 (Vamp2), mRNA. /// Rattus norvegic…	vesicle-associated membrane protein 2	Vamp2
10736695	10	10736696	69531133	807	GENSCAN00000009634	cdna:genscan chromosome:Rnor_6.0:10:68660677:68677040:1 transcript_biotype:protein_coding	---	---
10737422	10	10737423	77499062	231	GENSCAN00000000805 /// XM_008775802 /// XM_008768242	cdna:genscan chromosome:Rnor_6.0:10:76372833:76376927:1 transcript_biotype:protein_coding /// PREDICTED: Rattus norvegicus 60S ribosomal protein L36-like (LOC103693448), mRNA. /// PREDICTED: Rattus norvegicus 60S ribosomal protein L36-like (LOC103693448), mRNA.	60S ribosomal protein L36-like	LOC103693448
10740396	10	10740397 /// 10740398 /// 10740399 /// 10740400 /// 10740401 /// 10740402 /// 10740403	4117949	67302	GENSCAN00000004441 /// ENSRNOT00000003150 /// XM_008767497 /// XM_006245736 /// XM_008767498 /// NM_001109526	cdna:genscan chromosome:Rnor_6.0:10:4133897:4299226:-1 transcript_biotype:protein_coding /// sorting nexin 29 [gene_biotype:protein_coding transcript_biotype:protein_coding] /// PREDICTED: Rattus norvegicus sorting nexin 29 (Snx29), transcript variant X1, mRNA. /// PREDICTED: Rattus norvegicus sorting nexin 29 (Snx29), transcript variant X2, mRNA. /// PREDICTED: Rattus norvegicus sorting nexin 29…	sorting nexin 29	Snx29
10740996	10	10740997 /// 10740998 /// 10740999 /// 10741000	13415669	5046	GENSCAN00000009098 /// ENSRNOT00000008736 /// XM_006245898 /// NM_130823 /// BC063154 /// D10874 /// FQ219834 /// FQ229188	cdna:genscan chromosome:Rnor_6.0:10:13528586:13546337:-1 transcript_biotype:protein_coding /// ATPase, H+ transporting, lysosomal V0 subunit C [gene_biotype:protein_coding transcript_biotype:protein_coding] /// PREDICTED: Rattus norvegicus ATPase, H+ transporting, lysosomal V0 subunit C (Atp6v0c), transcript variant X1, mRNA. /// Rattus norvegicus ATPase, H+ transporting, lysosomal V0 subunit C (…	ATPase, H+ transporting, lysosomal V0 subunit C	Atp6v0c
10741334	10	10741335 /// 10741336 /// 10741337 /// 10741338 /// 10741339 /// 10741340 /// 10741341 /// 10741342 /// 10741343 /// 10741344 /// 10741345 /// 10741346 /// 10741347 /// 10741348 /// 10741349 /// 10741350 /// 10741351 /// 10741352 /// 10741353 /// 10741354 /// 10741355	14348547	14976	GENSCAN00000044305 /// ENSRNOT00000022670 /// XM_001059179 /// XM_220236	cdna:genscan chromosome:Rnor_6.0:10:14462038:14476162:-1 transcript_biotype:protein_coding /// telomere maintenance 2 [gene_biotype:protein_coding transcript_biotype:protein_coding] /// PREDICTED: Rattus norvegicus telomere maintenance 2 (Telo2), mRNA. /// PREDICTED: Rattus norvegicus telomere maintenance 2 (Telo2), mRNA.	telomere maintenance 2	Telo2
10744830	10	10744831 /// 10744832 /// 10744833 /// 10744834 /// 10744835 /// 10744836 /// 10744837 /// 10744838 /// 10744839 /// 10744840 /// 10744841 /// 10744842 /// 10744843 /// 10744844 /// 10744845 /// 10744846 /// 10744847 /// 10744848 /// 10744849 /// 10744850 /// 10744851 /// 10744852	61682030	176173	GENSCAN00000001775 /// ENSRNOT00000065045 /// ENSRNOT00000092203 /// NM_001107019 /// XM_008767831 /// XM_008767832	cdna:genscan chromosome:Rnor_6.0:10:61181982:61225795:-1 transcript_biotype:protein_coding /// RAP1 GTPase activating protein 2 [gene_biotype:protein_coding transcript_biotype:protein_coding] /// RAP1 GTPase activating protein 2 [gene_biotype:protein_coding transcript_biotype:protein_coding] /// Rattus norvegicus RAP1 GTPase activating protein 2 (Rap1gap2), mRNA. /// PREDICTED: Rattus norvegicus …	RAP1 GTPase activating protein 2	Rap1gap2
10746425	10	10746426 /// 10746427 /// 10746428 /// 10746429 /// 10746430 /// 10746431 /// 10746432 /// 10746433 /// 10746434 /// 10746435 /// 10746436 /// 10746437 /// 10746438 /// 10746439	83297806	13482	GENSCAN00000032535 /// ENSRNOT00000055582 /// ENSRNOT00000082972 /// NM_022296 /// BC105767	cdna:genscan chromosome:Rnor_6.0:10:82386040:82399481:-1 transcript_biotype:protein_coding /// xylosyltransferase II [gene_biotype:protein_coding transcript_biotype:protein_coding] /// xylosyltransferase II [gene_biotype:protein_coding transcript_biotype:protein_coding] /// Rattus norvegicus xylosyltransferase II (Xylt2), mRNA. /// Rattus norvegicus xylosyltransferase II, mRNA (cDNA clone MGC:124…	xylosyltransferase II	Xylt2
10752146	11	10752147	82648253	392	GENSCAN00000027192 /// ENSRNOT00000046642	cdna:genscan chromosome:Rnor_6.0:11:84094520:84094912:1 transcript_biotype:protein_coding /// ribosomal protein S15A-like 2 [gene_biotype:protein_coding transcript_biotype:protein_coding]	ribosomal protein S15A-like 2 [Source:RGD Symbol;Acc:2318744]	Rps15al2
10754401	11	10754402 /// 10754403 /// 10754404 /// 10754405	66490439	27457	GENSCAN00000012593 /// ENSRNOT00000042208 /// NM_001105875	cdna:genscan chromosome:Rnor_6.0:11:67600640:67607843:-1 transcript_biotype:protein_coding /// coiled-coil domain containing 58 [gene_biotype:protein_coding transcript_biotype:protein_coding] /// Rattus norvegicus coiled-coil domain containing 58 (Ccdc58), mRNA.	coiled-coil domain containing 58	Ccdc58
10760208	12	10760209	9847317	383	OTTRNOT00000001002 /// GENSCAN00000036771 /// ENSRNOT00000051114	ribosomal protein S15a (Rps15a) pseudogene[gene_biotype:processed_pseudogene transcript_biotype:processed_pseudogene] /// cdna:genscan chromosome:Rnor_6.0:12:11302288:11302671:-1 transcript_biotype:protein_coding /// ribosomal protein S15A-like 1 [gene_biotype:processed_pseudogene transcript_biotype:processed_pseudogene]	ribosomal protein S15A-like 1 [Source:RGD Symbol;Acc:1596017]	Rps15al1
10760403	12	10760404 /// 10760405 /// 10760406 /// 10760407 /// 10760408 /// 10760409 /// 10760410 /// 10760411 /// 10760412 /// 10760413 /// 10760414 /// 10760415 /// 10760416 /// 10760417 /// 10760418	11403744	42762	GENSCAN00000039423 /// ENSRNOT00000067332 /// ENSRNOT00000001437 /// XM_008768961 /// NM_001107120	cdna:genscan chromosome:Rnor_6.0:12:13114003:13157570:-1 transcript_biotype:protein_coding /// diacylglycerol lipase, beta [gene_biotype:protein_coding transcript_biotype:protein_coding] /// diacylglycerol lipase, beta [gene_biotype:protein_coding transcript_biotype:protein_coding] /// PREDICTED: Rattus norvegicus diacylglycerol lipase, beta (Daglb), transcript variant X1, mRNA. /// Rattus norveg…	diacylglycerol lipase, beta	Daglb
10761545	12	10761546 /// 10761547 /// 10761548	32270907	11821	GENSCAN00000055688 /// GENSCAN00000059180 /// ENSRNOT00000001295 /// NM_001017487 /// BC085334	cdna:genscan chromosome:Rnor_6.0:12:36576364:36587821:-1 transcript_biotype:protein_coding /// cdna:genscan scaffold:Rnor_6.0:KL568039.1:3495:17631:-1 transcript_biotype:protein_coding /// Bri3 binding protein [gene_biotype:protein_coding transcript_biotype:protein_coding] /// Rattus norvegicus Bri3 binding protein (Bri3bp), mRNA. /// Rattus norvegicus Bri3 binding protein, mRNA (cDNA clone MGC:1…	Bri3 binding protein	Bri3bp
10766561	13	10766562	101913709	481	GENSCAN00000005115 /// GENSCAN00000036782 /// GENSCAN00000038997 /// GENSCAN00000042974 /// ENSRNOT00000050384 /// ENSRNOT00000048420 /// ENSRNOT00000071995	cdna:genscan chromosome:Rnor_6.0:2:31378743:31379225:1 transcript_biotype:protein_coding /// cdna:genscan chromosome:Rnor_6.0:17:74679214:74679696:-1 transcript_biotype:protein_coding /// cdna:genscan chromosome:Rnor_6.0:9:42315772:42316167:1 transcript_biotype:protein_coding /// cdna:genscan chromosome:Rnor_6.0:X:128865958:128866191:1 transcript_biotype:protein_coding /// ribosomal protein L21-l…	similar to ribosomal protein L21 [Source:RGD Symbol;Acc:1562601]	RGD1562601
10766782	13	10766783 /// 10766784 /// 10766785 /// 10766786 /// 10766787 /// 10766788 /// 10766789 /// 10766790 /// 10766791 /// 10766792 /// 10766793 /// 10766794	108129617	278198	OTTRNOT00000001166 /// OTTRNOT00000001167 /// OTTRNOT00000001168 /// GENSCAN00000005682 /// GENSCAN00000014124 /// GENSCAN00000014153 /// GENSCAN00000014173 /// ENSRNOT00000005209 /// ENSRNOT00000077014 /// ENSRNOT00000076362 /// XM_006250491 /// NM_031742	REST corepressor 3[gene_biotype:protein_coding transcript_biotype:nonsense_mediated_decay] /// REST corepressor 3[gene_biotype:protein_coding transcript_biotype:protein_coding] /// REST corepressor 3[gene_biotype:protein_coding transcript_biotype:protein_coding] /// cdna:genscan chromosome:Rnor_6.0:13:110937260:111011100:1 transcript_biotype:protein_coding /// cdna:genscan chromosome:Rnor_6.0:13:…	REST corepressor 3 /// potassium channel, voltage gated eag related subfamily H, member 1	Rcor3 /// Kcnh1
10768301	13	10768302	57427185	571	GENSCAN00000003364	cdna:genscan chromosome:Rnor_6.0:13:60389386:60423536:-1 transcript_biotype:protein_coding	---	---
10768346	13	10768347 /// 10768348 /// 10768349 /// 10768350 /// 10768351 /// 10768352	58121180	4334	GENSCAN00000000219 /// ENSRNOT00000005251 /// XM_006249974 /// NM_019336 /// BC098681 /// FQ234088	cdna:genscan chromosome:Rnor_6.0:13:61056025:61069425:-1 transcript_biotype:protein_coding /// regulator of G-protein signaling 1 [gene_biotype:protein_coding transcript_biotype:protein_coding] /// PREDICTED: Rattus norvegicus regulator of G-protein signaling 1 (Rgs1), transcript variant X1, mRNA. /// Rattus norvegicus regulator of G-protein signaling 1 (Rgs1), mRNA. /// Rattus norvegicus regulat…	regulator of G-protein signaling 1	Rgs1
10769908	13	10769909	87637815	1307	GENSCAN00000044111 /// ENSRNOT00000039633 /// XM_006250250 /// FQ230857	cdna:genscan chromosome:Rnor_6.0:13:90058837:90092965:-1 transcript_biotype:protein_coding /// ensembl:novel chromosome:Rnor_6.0:13:90058840:90059785:-1 gene:ENSRNOG00000023269 gene_biotype:pseudogene transcript_biotype:pseudogene /// PREDICTED: Rattus norvegicus SLAM family member 7 (Slamf7), transcript variant X2, mRNA. /// Rattus norvegicus TL0AEA85YK10 mRNA sequence.	SLAM family member 7	Slamf7
10770924	14	10770925 /// 10770926 /// 10770927 /// 10770928 /// 10770929 /// 10770930 /// 10770931 /// 10770932 /// 10770933 /// 10770934 /// 10770935 /// 10770936 /// 10770937 /// 10770938 /// 10770939 /// 10770940 /// 10770941 /// 10770942 /// 10770943 /// 10770944 /// 10770945 /// 10770946 /// 10770947	1600163	14343	GENSCAN00000016564 /// ENSRNOT00000032056 /// NM_001198804	cdna:genscan chromosome:Rnor_6.0:14:2069496:2081735:1 transcript_biotype:protein_coding /// diacylglycerol kinase, theta [gene_biotype:protein_coding transcript_biotype:protein_coding] /// Rattus norvegicus diacylglycerol kinase, theta (Dgkq), mRNA.	diacylglycerol kinase, theta	Dgkq
10772512	14	10772513	38363951	845	GENSCAN00000029698	cdna:genscan chromosome:Rnor_6.0:14:38496479:38499508:1 transcript_biotype:protein_coding	---	---
10774964	14	10774965	1093255	1404	---	---	---	---
10784444	15	10784445	42051508	414	GENSCAN00000059281	cdna:genscan chromosome:Rnor_6.0:15:45966507:45966824:-1 transcript_biotype:protein_coding	---	---
10790581	16	10790582 /// 10790583 /// 10790584	13309264	7096	GENSCAN00000047868 /// ENSRNOT00000065460 /// NM_001106063	cdna:genscan chromosome:Rnor_6.0:16:14329656:14460178:-1 transcript_biotype:protein_coding /// hypothetical gene supported by AF152002 [gene_biotype:protein_coding transcript_biotype:protein_coding] /// Rattus norvegicus hypothetical gene supported by AF152002 (LOC290595), mRNA.	hypothetical gene supported by AF152002	LOC290595
10790780	16	10790781 /// 10790782 /// 10790783 /// 10790784 /// 10790785 /// 10790786 /// 10790787 /// 10790788 /// 10790789 /// 10790790 /// 10790791 /// 10790792 /// 10790793 /// 10790794 /// 10790795 /// 10790796 /// 10790797 /// 10790798 /// 10790799 /// 10790800 /// 10790801 /// 10790802 /// 10790803	18648356	8620	GENSCAN00000035022 /// ENSRNOT00000085940 /// XM_008771896 /// XM_006252965	cdna:genscan chromosome:Rnor_6.0:16:19885454:19894423:-1 transcript_biotype:protein_coding /// anoctamin 8 [gene_biotype:protein_coding transcript_biotype:protein_coding] /// PREDICTED: Rattus norvegicus anoctamin 8 (Ano8), transcript variant X1, mRNA. /// PREDICTED: Rattus norvegicus anoctamin 8 (Ano8), transcript variant X2, mRNA.	anoctamin 8 [Source:MGI Symbol;Acc:MGI:2687327] /// anoctamin 8	Ano8 /// Ano8
10794812	17	10794813 /// 10794814 /// 10794815 /// 10794816 /// 10794817 /// 10794818 /// 10794819 /// 10794820 /// 10794821 /// 10794822 /// 10794823	36883100	163953	GENSCAN00000042074 /// GENSCAN00000042085 /// ENSRNOT00000023149 /// XM_006253845 /// NM_022624	cdna:genscan chromosome:Rnor_6.0:17:31358376:31408642:1 transcript_biotype:protein_coding /// cdna:genscan chromosome:Rnor_6.0:17:31236770:31262955:1 transcript_biotype:protein_coding /// solute carrier family 22, member 23 [gene_biotype:protein_coding transcript_biotype:protein_coding] /// PREDICTED: Rattus norvegicus solute carrier family 22, member 23 (Slc22a23), transcript variant X1, mRNA. /…	solute carrier family 22, member 23	Slc22a23
10797669	17	10797670	21066144	896	GENSCAN00000002382 /// GENSCAN00000037890 /// ENSRNOT00000088542 /// ENSRNOT00000087206	cdna:genscan chromosome:Rnor_6.0:17:14686554:14713969:-1 transcript_biotype:protein_coding /// cdna:genscan chromosome:Rnor_6.0:17:15526342:15552437:-1 transcript_biotype:protein_coding /// ensembl:novel chromosome:Rnor_6.0:17:14686554:14687408:-1 gene:ENSRNOG00000055942 gene_biotype:protein_coding transcript_biotype:protein_coding /// ensembl:novel chromosome:Rnor_6.0:17:15526342:15527196:-1 gen…	---	---
10797881	17	10797882 /// 10797883 /// 10797884 /// 10797885	29025358	22799	GENSCAN00000035670 /// ENSRNOT00000046157 /// NM_001008774	cdna:genscan chromosome:Rnor_6.0:17:22838517:22864051:-1 transcript_biotype:protein_coding /// transmembrane protein 170B [gene_biotype:protein_coding transcript_biotype:protein_coding] /// Rattus norvegicus transmembrane protein 170B (Tmem170b), mRNA.	transmembrane protein 170B	Tmem170b
10802427	18	10802428 /// 10802429 /// 10802430 /// 10802431 /// 10802432 /// 10802433	63994136	11402	NM_001109570 /// GENSCAN00000013313 /// ENSRNOT00000024144 /// XM_006254884 /// XM_006254885 /// XM_006254886	Rattus norvegicus PRELI domain containing 3A (Prelid3a), mRNA. /// cdna:genscan chromosome:Rnor_6.0:18:63210798:63214917:1 transcript_biotype:protein_coding /// slowmo homolog 1 (Drosophila) [gene_biotype:protein_coding transcript_biotype:protein_coding] /// PREDICTED: Rattus norvegicus slowmo homolog 1 (Drosophila) (Slmo1), transcript variant X1, mRNA. /// PREDICTED: Rattus norvegicus slowmo hom…	PRELI domain containing 3A	Prelid3a
10804161	18	10804162 /// 10804163	33905590	1588	GENSCAN00000030564	cdna:genscan chromosome:Rnor_6.0:18:34048251:34054999:-1 transcript_biotype:protein_coding	---	---
10809278	19	10809279 /// 10809280 /// 10809281 /// 10809282 /// 10809283 /// 10809284 /// 10809285	10777163	9535	GENSCAN00000008553 /// ENSRNOT00000023455 /// ENSRNOT00000079523 /// XM_006255120 /// XM_006255121 /// NM_001024906 /// BC097448	cdna:genscan chromosome:Rnor_6.0:19:10755045:10799960:-1 transcript_biotype:protein_coding /// ADP-ribosylation factor-like 2 binding protein [gene_biotype:protein_coding transcript_biotype:protein_coding] /// ADP-ribosylation factor-like 2 binding protein [gene_biotype:protein_coding transcript_biotype:protein_coding] /// PREDICTED: Rattus norvegicus ADP-ribosylation factor-like 2 binding protei…	ADP-ribosylation factor-like 2 binding protein	Arl2bp
10811861	19	10811862 /// 10811863 /// 10811864 /// 10811865 /// 10811866 /// 10811867 /// 10811868 /// 10811869 /// 10811870 /// 10811871 /// 10811872 /// 10811873 /// 10811874	54151400	30095	GENSCAN00000001432 /// ENSRNOT00000024232 /// NM_001012166 /// BC089900	cdna:genscan chromosome:Rnor_6.0:19:56682056:56772833:-1 transcript_biotype:protein_coding /// ATP-binding cassette, subfamily B (MDR/TAP), member 10 [gene_biotype:protein_coding transcript_biotype:protein_coding] /// Rattus norvegicus ATP-binding cassette, subfamily B (MDR/TAP), member 10 (Abcb10), mRNA. /// Rattus norvegicus ATP-binding cassette, sub-family B (MDR/TAP), member 10, mRNA (cDNA cl…	ATP-binding cassette, subfamily B (MDR/TAP), member 10	Abcb10
10812689	2	10812690 /// 10812691 /// 10812692 /// 10812693	27720809	12359	GENSCAN00000051351 /// ENSRNOT00000022144 /// NM_001003401 /// AY669396 /// DQ282125	cdna:genscan chromosome:Rnor_6.0:2:28053016:28054785:1 transcript_biotype:protein_coding /// ectodermal-neural cortex 1 [gene_biotype:protein_coding transcript_biotype:protein_coding] /// Rattus norvegicus ectodermal-neural cortex 1 (Enc1), mRNA. /// Rattus norvegicus nuclear restricted protein in brain (ENC-1) mRNA, complete cds. /// Rattus norvegicus ectodermal-neural cortex 1 (Enc1) mRNA, comp…	ectodermal-neural cortex 1	Enc1
10812881	2	10812882 /// 10812883	36670899	745	GENSCAN00000017886	cdna:genscan chromosome:Rnor_6.0:2:36490581:36491035:1 transcript_biotype:protein_coding	---	---
10812943	2	10812944 /// 10812945 /// 10812946 /// 10812947 /// 10812948 /// 10812949 /// 10812950 /// 10812951 /// 10812952 /// 10812953	40496293	812177	GENSCAN00000022499 /// GENSCAN00000022520 /// GENSCAN00000025746 /// GENSCAN00000025754 /// GENSCAN00000025757 /// ENSRNOT00000015138 /// ENSRNOT00000066384 /// ENSRNOT00000067546 /// NM_001113328 /// NM_001113332 /// XM_008760721 /// XM_008760722 /// XM_008760723 /// NM_001113329 /// NM_001113334 /// NM_017032 /// AF031373 /// AF536974 /// AF536979 /// AY388961 /// EF102484 /// EF121818 /// L270…	cdna:genscan chromosome:Rnor_6.0:2:40589370:40657661:1 transcript_biotype:protein_coding /// cdna:genscan chromosome:Rnor_6.0:2:40792695:40824781:1 transcript_biotype:protein_coding /// cdna:genscan chromosome:Rnor_6.0:2:41448404:41456933:1 transcript_biotype:protein_coding /// cdna:genscan chromosome:Rnor_6.0:2:41244313:41293405:1 transcript_biotype:protein_coding /// cdna:genscan chromosome:Rno…	phosphodiesterase 4D, cAMP-specific	Pde4d
10813246	2	10813247 /// 10813248	53363852	1389	GENSCAN00000013540	cdna:genscan chromosome:Rnor_6.0:2:54155044:54156655:1 transcript_biotype:protein_coding	---	---
10816700	2	10816701 /// 10816702 /// 10816703 /// 10816704 /// 10816705 /// 10816706 /// 10816707 /// 10816708 /// 10816709 /// 10816710 /// 10816711	181257847	5860	GENSCAN00000015345 /// ENSRNOT00000085817 /// ENSRNOT00000027815 /// XM_006232753 /// XM_006232754 /// NM_031724	cdna:genscan chromosome:Rnor_6.0:2:188478728:188494828:1 transcript_biotype:protein_coding /// CDC-like kinase 2 [gene_biotype:protein_coding transcript_biotype:protein_coding] /// CDC-like kinase 2 [gene_biotype:protein_coding transcript_biotype:protein_coding] /// PREDICTED: Rattus norvegicus secretory carrier membrane protein 3 (Scamp3), transcript variant X1, mRNA. /// PREDICTED: Rattus norve…	CDC-like kinase 2 [Source:RGD Symbol;Acc:1359711] /// secretory carrier membrane protein 3	Clk2 /// Scamp3
10816980	2	10816981 /// 10816982 /// 10816983 /// 10816984 /// 10816985 /// 10816986 /// 10816987 /// 10816988 /// 10816989 /// 10816990 /// 10816991 /// 10816992 /// 10816993 /// 10816994 /// 10816995 /// 10816996 /// 10816997 /// 10816998 /// 10816999 /// 10817000 /// 10817001 /// 10817002 /// 10817003 /// 10817004 /// 10817005 /// 10817006 /// 10817007 /// 10817008 /// 10817009	182507256	15434	GENSCAN00000030936 /// ENSRNOT00000049810 /// XM_008775188 /// XM_008761246 /// XM_008761247 /// XM_008761248 /// XM_342287 /// XM_008761249 /// XM_008761250 /// FQ212883	cdna:genscan chromosome:Rnor_6.0:2:189616061:189655059:1 transcript_biotype:protein_coding /// DENN/MADD domain containing 4B [gene_biotype:protein_coding transcript_biotype:protein_coding] /// PREDICTED: Rattus norvegicus DENN/MADD domain containing 4B (Dennd4b), transcript variant X1, mRNA. /// PREDICTED: Rattus norvegicus DENN/MADD domain containing 4B (Dennd4b), transcript variant X2, mRNA. /…	DENN/MADD domain containing 4B	Dennd4b
10818239	2	10818240	202472502	3080	GENSCAN00000008789 /// NM_019270	cdna:genscan chromosome:Rnor_6.0:2:209637845:209768344:1 transcript_biotype:protein_coding /// Rattus norvegicus potassium channel, voltage gated shaker related subfamily A, member 3 (Kcna3), mRNA.	potassium channel, voltage gated shaker related subfamily A, member 3	Kcna3
10820047	2	10820048	2402521	561	GENSCAN00000047600	cdna:genscan chromosome:Rnor_6.0:2:2141699:2142251:-1 transcript_biotype:protein_coding	---	---
10821695	2	10821696 /// 10821697	54526534	484	GENSCAN00000049226 /// GENSCAN00000049231 /// ENSRNOT00000047109 /// ENSRNOT00000041483 /// XR_599636 /// XR_590939 /// XR_590940 /// NM_053982 /// BC058452 /// FQ221174	cdna:genscan chromosome:Rnor_6.0:2:55108831:55109223:-1 transcript_biotype:protein_coding /// cdna:genscan chromosome:Rnor_6.0:2:55055332:55055724:-1 transcript_biotype:protein_coding /// Protein LOC100909878 [gene_biotype:protein_coding transcript_biotype:protein_coding] /// Protein LOC100909878 [gene_biotype:protein_coding transcript_biotype:protein_coding] /// PREDICTED: Rattus norvegicus ribo…	ribosomal protein S15A-like 4 /// 40S ribosomal protein S15a-like /// ribosomal protein S15a	Rps15al4 /// LOC100909878 /// Rps15a
10824305	2	10824306 /// 10824307 /// 10824308 /// 10824309 /// 10824310 /// 10824311 /// 10824312 /// 10824313 /// 10824314 /// 10824315 /// 10824316 /// 10824317 /// 10824318 /// 10824319 /// 10824320 /// 10824321	180552405	21220	GENSCAN00000015410 /// ENSRNOT00000056862 /// XM_008761150 /// XM_006232639 /// XM_006232641 /// XM_006232640 /// NM_001012078 /// BC081943	cdna:genscan chromosome:Rnor_6.0:2:187800212:187863349:-1 transcript_biotype:protein_coding /// sema domain, immunoglobulin domain (Ig), transmembrane domain (TM) and short cytoplasmic domain, (semaphorin) 4A [gene_biotype:protein_coding transcript_biotype:protein_coding] /// PREDICTED: Rattus norvegicus sema domain, immunoglobulin domain (Ig), transmembrane domain (TM) and short cytoplasmic doma…	sema domain, immunoglobulin domain (Ig), transmembrane domain (TM) and short cytoplasmic domain, (semaphorin) 4A	Sema4a
10824904	2	10824905 /// 10824906 /// 10824907 /// 10824908 /// 10824909 /// 10824910 /// 10824911 /// 10824912 /// 10824913	189907124	8423	GENSCAN00000048221 /// ENSRNOT00000028553 /// XM_006224214 /// XM_006232933 /// XM_002729081 /// XM_008761341 /// XM_006232934 /// XM_006232935 /// FQ231914	cdna:genscan chromosome:Rnor_6.0:2:196172910:196246385:-1 transcript_biotype:protein_coding /// zinc finger protein 687 [gene_biotype:protein_coding transcript_biotype:protein_coding] /// PREDICTED: Rattus norvegicus zinc finger protein 687-like (LOC100363361), transcript variant X1, mRNA. /// PREDICTED: Rattus norvegicus zinc finger protein 687-like (LOC100363361), transcript variant X1, mRNA. /…	zinc finger protein 687-like	LOC100363361
10835268	3	10835269 /// 10835270 /// 10835271 /// 10835272 /// 10835273 /// 10835274 /// 10835275 /// 10835276 /// 10835277 /// 10835278 /// 10835279 /// 10835280 /// 10835281 /// 10835282 /// 10835283 /// 10835284 /// 10835285 /// 10835286 /// 10835287 /// 10835288 /// 10835289 /// 10835290 /// 10835291	10057710	22030	GENSCAN00000052364 /// ENSRNOT00000010786 /// XM_006233916 /// XM_008761666 /// XM_008761667 /// NM_001107827	cdna:genscan chromosome:Rnor_6.0:3:9831901:9863936:1 transcript_biotype:protein_coding /// ubiquitin specific peptidase 20 [gene_biotype:protein_coding transcript_biotype:protein_coding] /// PREDICTED: Rattus norvegicus ubiquitin specific peptidase 20 (Usp20), transcript variant X1, mRNA. /// PREDICTED: Rattus norvegicus ubiquitin specific peptidase 20 (Usp20), transcript variant X2, mRNA. /// PR…	ubiquitin specific peptidase 20	Usp20
10843918	3	10843919 /// 10843920 /// 10843921 /// 10843922 /// 10843923 /// 10843924 /// 10843925 /// 10843926 /// 10843927 /// 10843928	5918516	39885	GENSCAN00000025371 /// ENSRNOT00000008034 /// XM_006233757 /// XM_008761634 /// NM_001106562	cdna:genscan chromosome:Rnor_6.0:3:5568845:5617032:-1 transcript_biotype:protein_coding /// solute carrier family 2 (facilitated glucose transporter), member 6 [gene_biotype:protein_coding transcript_biotype:protein_coding] /// PREDICTED: Rattus norvegicus solute carrier family 2 (facilitated glucose transporter), member 6 (Slc2a6), transcript variant X1, mRNA. /// PREDICTED: Rattus norvegicus so…	solute carrier family 2 (facilitated glucose transporter), member 6	Slc2a6
10845945	3	10845946	48863003	731	GENSCAN00000035551 /// ENSRNOT00000009988	cdna:genscan chromosome:Rnor_6.0:3:52997919:52998650:-1 transcript_biotype:protein_coding /// similar to 40S ribosomal protein S3 [gene_biotype:protein_coding transcript_biotype:protein_coding]	similar to 40S ribosomal protein S3 [Source:RGD Symbol;Acc:1560831]	RGD1560831
10850084	3	10850085 /// 10850086	119165011	810	---	---	---	---
10857140	4	10857141 /// 10857142 /// 10857143 /// 10857144 /// 10857145 /// 10857146 /// 10857147 /// 10857148 /// 10857149 /// 10857150	123001474	4672	GENSCAN00000037639 /// ENSRNOT00000022534 /// XM_006236866 /// XM_006236868 /// NM_053534 /// AF292116 /// FQ228747	cdna:genscan chromosome:Rnor_6.0:4:120849666:120854226:1 transcript_biotype:protein_coding /// transmembrane protein, adipocyte asscociated 1 [gene_biotype:protein_coding transcript_biotype:protein_coding] /// PREDICTED: Rattus norvegicus transmembrane protein, adipocyte asscociated 1 (Tpra1), transcript variant X1, mRNA. /// PREDICTED: Rattus norvegicus transmembrane protein, adipocyte asscociat…	transmembrane protein, adipocyte asscociated 1	Tpra1
10859086	4	10859087 /// 10859088 /// 10859089	166034747	6235	GENSCAN00000059067 /// ENSRNOT00000087850 /// ENSRNOT00000047790 /// XM_006237453 /// XM_008763333 /// NM_001085404 /// EF100689 /// FJ404471	cdna:genscan chromosome:Rnor_6.0:4:162391165:162398959:1 transcript_biotype:protein_coding /// C-type lectin domain family 2 member D-like 1 [gene_biotype:protein_coding transcript_biotype:protein_coding] /// C-type lectin domain family 2 member D-like 1 [gene_biotype:protein_coding transcript_biotype:protein_coding] /// PREDICTED: Rattus norvegicus C-type lectin domain family 2 member D-like 1 (…	C-type lectin domain family 2 member D-like 1	Clec2dl1
10863469	4	10863470	117168021	379	GENSCAN00000028752	cdna:genscan chromosome:Rnor_6.0:4:113800900:113801079:-1 transcript_biotype:protein_coding	---	---
10865401	4	10865402 /// 10865403 /// 10865404 /// 10865405 /// 10865406 /// 10865407 /// 10865408 /// 10865409 /// 10865410 /// 10865411 /// 10865412 /// 10865413 /// 10865414 /// 10865415 /// 10865416 /// 10865417 /// 10865418 /// 10865419	160568408	44819	GENSCAN00000017202 /// ENSRNOT00000014028 /// ENSRNOT00000085675 /// ENSRNOT00000014030 /// ENSRNOT00000071625 /// ENSRNOT00000073341 /// ENSRNOT00000030173 /// XM_008763277 /// XM_006237384 /// XM_006237385 /// NM_001170584	cdna:genscan chromosome:Rnor_6.0:4:156985064:157040886:-1 transcript_biotype:protein_coding /// peroxisomal biogenesis factor 5 [gene_biotype:protein_coding transcript_biotype:protein_coding] /// peroxisomal biogenesis factor 5 [gene_biotype:protein_coding transcript_biotype:protein_coding] /// peroxisomal biogenesis factor 5 [gene_biotype:protein_coding transcript_biotype:protein_coding] /// per…	peroxisomal biogenesis factor 5 [Source:RGD Symbol;Acc:1307612] /// peroxisomal biogenesis factor 5 /// peroxisomal targeting signal 1 receptor-like	Pex5 /// Pex5 /// LOC103690024
10867797	5	10867798	34048791	1225	GENSCAN00000035581	cdna:genscan chromosome:Rnor_6.0:5:33194524:33377049:1 transcript_biotype:protein_coding	---	---
10869476	5	10869477 /// 10869478 /// 10869479 /// 10869480 /// 10869481 /// 10869482	80325042	3152	GENSCAN00000039120 /// ENSRNOT00000010454 /// NM_053288 /// FQ211008 /// J00696	cdna:genscan chromosome:Rnor_6.0:5:79179703:79182704:1 transcript_biotype:protein_coding /// orosomucoid 1 [gene_biotype:protein_coding transcript_biotype:protein_coding] /// Rattus norvegicus orosomucoid 1 (Orm1), mRNA. /// Rattus norvegicus TL0ABA19YB16 mRNA sequence. /// Rat alpha1-acid glycoprotein (AGP) mRNA, complete cds.	orosomucoid 1 [Source:RGD Symbol;Acc:67390] /// orosomucoid 1	Orm1 /// Orm1
10871284	5	10871285	136955255	740	GENSCAN00000017777	cdna:genscan chromosome:Rnor_6.0:5:135516918:135517401:1 transcript_biotype:protein_coding	---	---
10872098	5	10872099 /// 10872100	146409652	604	GENSCAN00000022873	cdna:genscan chromosome:Rnor_6.0:5:145030316:145048074:1 transcript_biotype:protein_coding	---	---
10873325	5	10873326	157256138	855	OTTRNOT00000001714 /// GENSCAN00000054494 /// ENSRNOT00000036895	Rpl12 processed pseudogene[gene_biotype:processed_pseudogene transcript_biotype:processed_pseudogene] /// cdna:genscan chromosome:Rnor_6.0:5:156897687:156898170:1 transcript_biotype:protein_coding /// havana:known chromosome:Rnor_6.0:5:156897643:156898274:1 gene:ENSRNOG00000027882 gene_biotype:processed_pseudogene transcript_biotype:processed_pseudogene	---	---
10874691	5	10874692	172556646	448	GENSCAN00000053604 /// ENSRNOT00000041753	cdna:genscan chromosome:Rnor_6.0:5:173148884:173149276:1 transcript_biotype:protein_coding /// hCG1994130-like [gene_biotype:protein_coding transcript_biotype:protein_coding]	hCG1994130-like [Source:RGD Symbol;Acc:2321567]	LOC100364191
10874740	5	10874741 /// 10874742 /// 10874743 /// 10874744 /// 10874745 /// 10874746 /// 10874747 /// 10874748 /// 10874749 /// 10874750 /// 10874751 /// 10874752 /// 10874753 /// 10874754 /// 10874755 /// 10874756 /// 10874757	172705803	11896	GENSCAN00000053578 /// ENSRNOT00000026439 /// XM_008764388 /// XM_008764389 /// XM_006239598 /// XM_008764390 /// XM_008764391 /// NM_031820 /// AF143545 /// AF143546 /// BC062070 /// BC160920	cdna:genscan chromosome:Rnor_6.0:5:173296271:173307079:1 transcript_biotype:protein_coding /// dishevelled segment polarity protein 1 [gene_biotype:protein_coding transcript_biotype:protein_coding] /// PREDICTED: Rattus norvegicus dishevelled segment polarity protein 1 (Dvl1), transcript variant X1, mRNA. /// PREDICTED: Rattus norvegicus dishevelled segment polarity protein 1 (Dvl1), transcript v…	dishevelled segment polarity protein 1	Dvl1
10879240	5	10879241	138874141	170	GENSCAN00000048339 /// ENSRNOT00000039235 /// XM_001069457 /// XM_006225487 /// XM_006225488 /// XM_342892 /// XM_006238744 /// XM_006238745	cdna:genscan chromosome:Rnor_6.0:5:137192718:137234735:-1 transcript_biotype:protein_coding /// seizure threshold 2 homolog (mouse) [gene_biotype:protein_coding transcript_biotype:protein_coding] /// PREDICTED: Rattus norvegicus seizure threshold 2 homolog (mouse) (Szt2), transcript variant X1, mRNA. /// PREDICTED: Rattus norvegicus seizure threshold 2 homolog (mouse) (Szt2), transcript variant X…	seizure threshold 2 homolog (mouse)	Szt2
10892884	7	10892885 /// 10892886 /// 10892887 /// 10892888 /// 10892889 /// 10892890 /// 10892891 /// 10892892 /// 10892893 /// 10892894 /// 10892895 /// 10892896 /// 10892897	247960	17364	GENSCAN00000054441 /// ENSRNOT00000062057 /// XM_008764483 /// XM_008764484 /// BC079400 /// BC091225 /// FQ224358 /// NM_001013047	cdna:genscan chromosome:Rnor_6.0:6:18821629:18989938:1 transcript_biotype:protein_coding /// myotubularin 1 [gene_biotype:protein_coding transcript_biotype:protein_coding] /// PREDICTED: Rattus norvegicus myotubularin 1 (Mtm1), transcript variant X1, mRNA. /// PREDICTED: Rattus norvegicus myotubularin 1 (Mtm1), transcript variant X2, mRNA. /// Rattus norvegicus X-linked myotubular myopathy gene 1…	myotubularin 1	Mtm1
10893466	7	10893467 /// 10893468 /// 10893469 /// 10893470 /// 10893471 /// 10893472 /// 10893473	9636748	25744	GENSCAN00000024799 /// ENSRNOT00000007498 /// NM_031033 /// AF239674	cdna:genscan chromosome:Rnor_6.0:7:11033012:11047528:1 transcript_biotype:protein_coding /// guanine nucleotide binding protein, alpha 11 [gene_biotype:protein_coding transcript_biotype:protein_coding] /// Rattus norvegicus guanine nucleotide binding protein, alpha 11 (Gna11), mRNA. /// Rattus norvegicus guanine nucleotide-binding protein alpha 11 subunit mRNA, complete cds.	guanine nucleotide binding protein, alpha 11	Gna11
10894523	7	10894524	20347201	1623	GENSCAN00000009366	cdna:genscan chromosome:Rnor_6.0:7:24212280:24216681:1 transcript_biotype:protein_coding	---	---
10899981	7	10899982 /// 10899983	3101119	882	ENSRNOT00000077369	ensembl:known chromosome:Rnor_6.0:7:4126885:4127764:-1 gene:ENSRNOG00000056878 gene_biotype:pseudogene transcript_biotype:pseudogene	---	---
10900201	7	10900202 /// 10900203 /// 10900204 /// 10900205 /// 10900206 /// 10900207 /// 10900208 /// 10900209 /// 10900210 /// 10900211	9832225	6072	GENSCAN00000024783 /// ENSRNOT00000061191 /// XM_008765107 /// NM_001108730	cdna:genscan chromosome:Rnor_6.0:7:11218153:11223621:-1 transcript_biotype:protein_coding /// major facilitator superfamily domain containing 12 [gene_biotype:protein_coding transcript_biotype:protein_coding] /// PREDICTED: Rattus norvegicus major facilitator superfamily domain containing 12 (Mfsd12), transcript variant X1, mRNA. /// Rattus norvegicus major facilitator superfamily domain containi…	major facilitator superfamily domain containing 12	Mfsd12
10903704	7	10903705 /// 10903706	88395351	796	GENSCAN00000011909 /// GENSCAN00000011919	cdna:genscan chromosome:Rnor_6.0:7:91650198:91650994:-1 transcript_biotype:protein_coding /// cdna:genscan chromosome:Rnor_6.0:7:91635744:91636151:-1 transcript_biotype:protein_coding	---	---
10906229	7	10906230 /// 10906231 /// 10906232 /// 10906233 /// 10906234 /// 10906235 /// 10906236 /// 10906237 /// 10906238 /// 10906239 /// 10906240 /// 10906241 /// 10906242 /// 10906243 /// 10906244 /// 10906245 /// 10906246 /// 10906247 /// 10906248 /// 10906249 /// 10906250 /// 10906251 /// 10906252 /// 10906253 /// 10906254 /// 10906255 /// 10906256 /// 10906257 /// 10906258 /// 10906259 /// 10906260 …	127583781	27134	GENSCAN00000032434 /// ENSRNOT00000072955 /// XM_006242184 /// XM_006242185 /// NM_001271173	cdna:genscan chromosome:Rnor_6.0:7:130258919:130288381:-1 transcript_biotype:protein_coding /// SET binding factor 1 [gene_biotype:protein_coding transcript_biotype:protein_coding] /// PREDICTED: Rattus norvegicus SET binding factor 1 (Sbf1), transcript variant X1, mRNA. /// PREDICTED: Rattus norvegicus SET binding factor 1 (Sbf1), transcript variant X2, mRNA. /// Rattus norvegicus SET binding fa…	SET binding factor 1	Sbf1
10907960	8	10907961	5429804	358	GENSCAN00000010857	cdna:genscan chromosome:Rnor_6.0:8:6763002:6769104:1 transcript_biotype:protein_coding	---	---
10908562	8	10908563 /// 10908564 /// 10908565 /// 10908566 /// 10908567 /// 10908568 /// 10908569 /// 10908570 /// 10908571 /// 10908572	21040658	10006	GENSCAN00000058350 /// ENSRNOT00000016790 /// XM_006242628 /// XM_006242629 /// XM_008765930 /// XM_008765931 /// NM_001005881 /// AY310911	cdna:genscan chromosome:Rnor_6.0:8:22929123:22960553:1 transcript_biotype:protein_coding /// lipid phosphate phosphatase-related protein type 2 [gene_biotype:protein_coding transcript_biotype:protein_coding] /// PREDICTED: Rattus norvegicus lipid phosphate phosphatase-related protein type 2 (Lppr2), transcript variant X1, mRNA. /// PREDICTED: Rattus norvegicus lipid phosphate phosphatase-related …	phospholipid phosphatase related 2	Plppr2
10913640	8	10913641 /// 10913642 /// 10913643 /// 10913644 /// 10913645 /// 10913646 /// 10913647 /// 10913648 /// 10913649 /// 10913650 /// 10913651 /// 10913652 /// 10913653 /// 10913654 /// 10913655 /// 10913656 /// 10913657 /// 10913658 /// 10913659 /// 10913660 /// 10913661 /// 10913662 /// 10913663	114706464	54880	GENSCAN00000035292 /// ENSRNOT00000028295 /// ENSRNOT00000090238 /// XM_006243922 /// XM_006243923 /// XM_006243924 /// XM_006243925 /// BC131852 /// NM_001100966	cdna:genscan chromosome:Rnor_6.0:8:118462747:118628488:1 transcript_biotype:protein_coding /// SREBF chaperone [gene_biotype:protein_coding transcript_biotype:protein_coding] /// SREBF chaperone [gene_biotype:protein_coding transcript_biotype:protein_coding] /// PREDICTED: Rattus norvegicus SREBF chaperone (Scap), transcript variant X1, mRNA. /// PREDICTED: Rattus norvegicus SREBF chaperone (Scap…	SREBF chaperone	Scap
10914199	8	10914200	124253746	938	GENSCAN00000047039	cdna:genscan chromosome:Rnor_6.0:8:127974628:127977567:1 transcript_biotype:protein_coding	---	---
10923127	9	10923128	45020749	452	ENSRNOT00000085193	ensembl:novel chromosome:Rnor_6.0:9:52937765:52938214:1 gene:ENSRNOG00000055728 gene_biotype:processed_pseudogene transcript_biotype:processed_pseudogene	---	---
10926054	9	10926055	110545835	949	GENSCAN00000053572	cdna:genscan chromosome:Rnor_6.0:9:119685598:119686547:1 transcript_biotype:protein_coding	---	---
10932836	X	10932837	36637326	584	GENSCAN00000006856 /// ENSRNOT00000060001	cdna:genscan chromosome:Rnor_6.0:X:113227681:113228265:-1 transcript_biotype:protein_coding /// similar to 40S ribosomal protein S9 [gene_biotype:protein_coding transcript_biotype:protein_coding]	---	---
10934113	X	10934114	84948822	350	OTTRNOT00000000748 /// GENSCAN00000020314 /// ENSRNOT00000044350	ribosomal protein L34 (Rpl34) pseudogene[gene_biotype:processed_pseudogene transcript_biotype:processed_pseudogene] /// cdna:genscan chromosome:Rnor_6.0:X:66500617:66500967:1 transcript_biotype:protein_coding /// ribosomal protein L34-like1 [gene_biotype:processed_pseudogene transcript_biotype:processed_pseudogene]	ribosomal protein L34-like1 [Source:RGD Symbol;Acc:1561086]	Rpl34l1
10938524	X	10938525 /// 10938526 /// 10938527 /// 10938528 /// 10938529 /// 10938530	83872092	26150	OTTRNOT00000000737 /// GENSCAN00000039604 /// ENSRNOT00000032121 /// NM_001025004 /// BC091234	V-set and immunoglobulin domain containing 4[gene_biotype:protein_coding transcript_biotype:protein_coding] /// cdna:genscan chromosome:Rnor_6.0:X:65363455:65467073:-1 transcript_biotype:protein_coding /// V-set and immunoglobulin domain containing 4 [gene_biotype:protein_coding transcript_biotype:protein_coding] /// Rattus norvegicus V-set and immunoglobulin domain containing 4 (Vsig4), mRNA. //…	V-set and immunoglobulin domain containing 4	Vsig4
10938887	X	10938888	92887005	1393	GENSCAN00000013427	cdna:genscan chromosome:Rnor_6.0:X:75737062:75738574:-1 transcript_biotype:protein_coding	---	---

## Sheet: CPMP_2-4-6h
Transcript Cluster ID	Chromosome	Exon Probe Set ID	Transcript Cluster Start	Transcript Cluster Length	Transcript ID	Transcript Description	Gene Title	Gene Symbol
10701795	1	10701796	6699245	953	GENSCAN00000030488	cdna:genscan chromosome:Rnor_6.0:1:5995919:6064369:1 transcript_biotype:protein_coding	---	---
10702196	1	10702197 /// 10702198	20174417	484	GENSCAN00000021848	cdna:genscan chromosome:Rnor_6.0:1:20729643:20730005:1 transcript_biotype:protein_coding	---	---
10702428	1	10702429	29394422	509	GENSCAN00000011535	cdna:genscan chromosome:Rnor_6.0:1:31012013:31024579:1 transcript_biotype:protein_coding	---	---
10704182	1	10704183 /// 10704184 /// 10704185	71604707	54574	GENSCAN00000012568 /// ENSRNOT00000082908 /// XM_002725499 /// XM_001079180	cdna:genscan chromosome:Rnor_6.0:1:67228675:67331298:-1 transcript_biotype:protein_coding /// ensembl:novel chromosome:Rnor_6.0:1:67274428:67284864:-1 gene:ENSRNOG00000059074 gene_biotype:protein_coding transcript_biotype:protein_coding /// PREDICTED: Rattus norvegicus similar to zinc finger and SCAN domain containing 4 (LOC691661), transcript variant X1, mRNA. /// PREDICTED: Rattus norvegicus si…	similar to zinc finger and SCAN domain containing 4	LOC691661
10704299	1	10704300	73551908	842	ENSRNOT00000048444 /// NM_001009507 /// AY510331	vomeronasal 1 receptor 58 [gene_biotype:protein_coding transcript_biotype:protein_coding] /// Rattus norvegicus vomeronasal 1 receptor 58 (Vom1r58), mRNA. /// Rattus norvegicus vomeronasal V1r-type receptor V1rj6 mRNA, complete cds.	vomeronasal 1 receptor 58	Vom1r58
10706112	1	10706113 /// 10706114	86546705	1143	GENSCAN00000041477 /// ENSRNOT00000052376 /// NM_001100859 /// XM_008759171 /// AY871780	cdna:genscan chromosome:Rnor_6.0:1:89953025:89954382:1 transcript_biotype:protein_coding /// androgen-binding protein eta [gene_biotype:protein_coding transcript_biotype:protein_coding] /// Rattus norvegicus secretoglobin, family 1B, member 30 (Scgb1b30), mRNA. /// PREDICTED: Rattus norvegicus secretoglobin, family 1B, member 30 (Scgb1b30), transcript variant X1, mRNA. /// Rattus norvegicus ABP a…	androgen-binding protein eta [Source:RGD Symbol;Acc:1596105] /// secretoglobin, family 1B, member 30	Apbh /// Scgb1b30
10707641	1	10707642	111269372	77	---	---	---	---
10708560	1	10708561 /// 10708562	146506681	419	GENSCAN00000056455 /// ENSRNOT00000035257 /// ENSRNOT00000054418	cdna:genscan chromosome:Rnor_6.0:1:154131926:154132330:1 transcript_biotype:protein_coding /// similar to Ferritin light chain 2 (Ferritin L subunit 2) (Ferritin subunit LG) [gene_biotype:protein_coding transcript_biotype:protein_coding] /// ncrna:novel chromosome:Rnor_6.0:1:154132240:154132345:1 gene:ENSRNOG00000036296 gene_biotype:miRNA transcript_biotype:miRNA	---	---
10708832	1	10708833	154957762	370	GENSCAN00000037675	cdna:genscan chromosome:Rnor_6.0:1:162675815:162687730:1 transcript_biotype:protein_coding	---	---
10709411	1	10709412	160955735	938	GENSCAN00000018680 /// ENSRNOT00000046793 /// NM_001000136	cdna:genscan chromosome:Rnor_6.0:1:168292741:168327860:1 transcript_biotype:protein_coding /// olfactory receptor 83 [gene_biotype:protein_coding transcript_biotype:protein_coding] /// Rattus norvegicus olfactory receptor 83 (Olr83), mRNA.	olfactory receptor 83	Olr83
10709786	1	10709787	167156706	994	GENSCAN00000029586	cdna:genscan chromosome:Rnor_6.0:1:174176029:174177862:1 transcript_biotype:protein_coding	---	---
10710166	1	10710167	176173737	997	GENSCAN00000000908	cdna:genscan chromosome:Rnor_6.0:1:187623857:187635134:1 transcript_biotype:protein_coding	---	---
10710769	1	10710770	183455152	374	GENSCAN00000020837 /// ENSRNOT00000071314	cdna:genscan chromosome:Rnor_6.0:1:193690328:193700673:-1 transcript_biotype:protein_coding /// polyadenylate-binding protein-interacting protein 2-like 1 [gene_biotype:protein_coding transcript_biotype:protein_coding]	polyadenylate-binding protein-interacting protein 2-like 1 [Source:RGD Symbol;Acc:1304666]	Paip2l1
10710886	1	10710887 /// 10710888 /// 10710889	185849219	598	OTTRNOT00000001915 /// GENSCAN00000001946 /// ENSRNOT00000073652 /// XM_001079962 /// XM_002728805	bolA-like 2 (E. coli)[gene_biotype:protein_coding transcript_biotype:protein_coding] /// cdna:genscan chromosome:Rnor_6.0:1:198120361:198120959:1 transcript_biotype:protein_coding /// BolA-like protein 2-like [gene_biotype:protein_coding transcript_biotype:protein_coding] /// PREDICTED: Rattus norvegicus similar to RIKEN cDNA 1110025L05 (RGD1565363), mRNA. /// PREDICTED: Rattus norvegicus similar…	bolA family member 2 /// similar to RIKEN cDNA 1110025L05	Bola2 /// RGD1565363
10714053	1	10714054 /// 10714055	214627347	2614	GENSCAN00000018453	cdna:genscan chromosome:Rnor_6.0:1:228227423:228228201:1 transcript_biotype:protein_coding	---	---
10714612	1	10714613	232220303	537	GENSCAN00000046047	cdna:genscan chromosome:Rnor_6.0:1:246707398:246765744:1 transcript_biotype:protein_coding	---	---
10715242	1	10715243 /// 10715244 /// 10715245 /// 10715246 /// 10715247 /// 10715248 /// 10715249	243948395	674075	ENSRNOT00000085373 /// XR_349558 /// XM_008759635	Protein LOC100361547 [gene_biotype:protein_coding transcript_biotype:protein_coding] /// PREDICTED: Rattus norvegicus uncharacterized LOC103690305 (LOC103690305), ncRNA. /// PREDICTED: Rattus norvegicus Cytochrome P450, family 2, subfamily c, polypeptide 7-like (LOC100361547), transcript variant X2, mRNA.	Cytochrome P450, family 2, subfamily c, polypeptide 7-like /// uncharacterized LOC103690305	LOC100361547 /// LOC103690305
10721050	1	10721051	87553417	452	GENSCAN00000050055 /// ENSRNOT00000028703 /// XM_008759112 /// NM_012831 /// BC166589	cdna:genscan chromosome:Rnor_6.0:1:91290637:91319725:-1 transcript_biotype:protein_coding /// CCAAT/enhancer binding protein (C/EBP), gamma [gene_biotype:protein_coding transcript_biotype:protein_coding] /// PREDICTED: Rattus norvegicus CCAAT/enhancer binding protein (C/EBP), gamma (Cebpg), transcript variant X1, mRNA. /// Rattus norvegicus CCAAT/enhancer binding protein (C/EBP), gamma (Cebpg), m…	CCAAT/enhancer binding protein (C/EBP), gamma	Cebpg
10722381	1	10722382	110885012	77	ENSRNOT00000091915 /// ENSRNOT00000087941	Small nucleolar RNA SNORD115 [gene_biotype:snoRNA transcript_biotype:snoRNA] /// Small nucleolar RNA SNORD115 [gene_biotype:snoRNA transcript_biotype:snoRNA]	---	---
10722421	1	10722422	111288045	92	ENSRNOT00000087553	Small nucleolar RNA SNORD116 [gene_biotype:snoRNA transcript_biotype:snoRNA]	---	---
10722429	1	10722430	111346992	92	ENSRNOT00000085726 /// ENSRNOT00000085039 /// ENSRNOT00000081215 /// ENSRNOT00000077931 /// ENSRNOT00000091107	Small nucleolar RNA SNORD116 [gene_biotype:snoRNA transcript_biotype:snoRNA] /// Small nucleolar RNA SNORD116 [gene_biotype:snoRNA transcript_biotype:snoRNA] /// Small nucleolar RNA SNORD116 [gene_biotype:snoRNA transcript_biotype:snoRNA] /// Small nucleolar RNA SNORD116 [gene_biotype:snoRNA transcript_biotype:snoRNA] /// Small nucleolar RNA SNORD116 [gene_biotype:snoRNA transcript_biotype:snoRNA]	---	---
10722431	1	10722432	111349177	92	ENSRNOT00000085039 /// ENSRNOT00000081215 /// ENSRNOT00000077931 /// ENSRNOT00000091107	Small nucleolar RNA SNORD116 [gene_biotype:snoRNA transcript_biotype:snoRNA] /// Small nucleolar RNA SNORD116 [gene_biotype:snoRNA transcript_biotype:snoRNA] /// Small nucleolar RNA SNORD116 [gene_biotype:snoRNA transcript_biotype:snoRNA] /// Small nucleolar RNA SNORD116 [gene_biotype:snoRNA transcript_biotype:snoRNA]	---	---
10722433	1	10722434	111353374	92	---	---	---	---
10722437	1	10722438	111358225	92	ENSRNOT00000087414 /// ENSRNOT00000090109 /// ENSRNOT00000080729 /// ENSRNOT00000078860 /// ENSRNOT00000086621 /// ENSRNOT00000088084 /// ENSRNOT00000082673 /// ENSRNOT00000090150 /// ENSRNOT00000090934 /// ENSRNOT00000078955 /// XR_598844 /// XR_589530	Small nucleolar RNA SNORD116 [gene_biotype:snoRNA transcript_biotype:snoRNA] /// Small nucleolar RNA SNORD116 [gene_biotype:snoRNA transcript_biotype:snoRNA] /// Small nucleolar RNA SNORD116 [gene_biotype:snoRNA transcript_biotype:snoRNA] /// Small nucleolar RNA SNORD116 [gene_biotype:snoRNA transcript_biotype:snoRNA] /// Small nucleolar RNA SNORD116 [gene_biotype:snoRNA transcript_biotype:snoRNA…	uncharacterized LOC102549148 /// uncharacterized LOC103690686	LOC102549148 /// LOC103690686
10722439	1	10722440	111360802	92	ENSRNOT00000080729 /// ENSRNOT00000088084 /// ENSRNOT00000090150 /// ENSRNOT00000078955 /// XR_598844 /// XR_589530	Small nucleolar RNA SNORD116 [gene_biotype:snoRNA transcript_biotype:snoRNA] /// Small nucleolar RNA SNORD116 [gene_biotype:snoRNA transcript_biotype:snoRNA] /// Small nucleolar RNA SNORD116 [gene_biotype:snoRNA transcript_biotype:snoRNA] /// Small nucleolar RNA SNORD116 [gene_biotype:snoRNA transcript_biotype:snoRNA] /// PREDICTED: Rattus norvegicus uncharacterized LOC102549148 (LOC102549148), t…	uncharacterized LOC102549148 /// uncharacterized LOC103690686	LOC102549148 /// LOC103690686
10722441	1	10722442	111363398	92	ENSRNOT00000086621	Small nucleolar RNA SNORD116 [gene_biotype:snoRNA transcript_biotype:snoRNA]	---	---
10722443	1	10722444	111369407	92	---	---	---	---
10722445	1	10722446	111371982	92	ENSRNOT00000077365 /// ENSRNOT00000080729 /// ENSRNOT00000080729 /// ENSRNOT00000085726 /// ENSRNOT00000085039 /// ENSRNOT00000088084 /// ENSRNOT00000088084 /// ENSRNOT00000081215 /// ENSRNOT00000077931 /// ENSRNOT00000091107 /// ENSRNOT00000090150 /// ENSRNOT00000090150 /// ENSRNOT00000078955 /// ENSRNOT00000078955 /// XR_598844 /// XR_589530 /// XR_590458 /// XR_590459 /// XR_590460 /// XR_5904…	Small nucleolar RNA SNORD116 [gene_biotype:snoRNA transcript_biotype:snoRNA] /// Small nucleolar RNA SNORD116 [gene_biotype:snoRNA transcript_biotype:snoRNA] /// Small nucleolar RNA SNORD116 [gene_biotype:snoRNA transcript_biotype:snoRNA] /// Small nucleolar RNA SNORD116 [gene_biotype:snoRNA transcript_biotype:snoRNA] /// Small nucleolar RNA SNORD116 [gene_biotype:snoRNA transcript_biotype:snoRNA…	uncharacterized LOC102549148 /// uncharacterized LOC103690686 /// uncharacterized LOC102546798	LOC102549148 /// LOC103690686 /// LOC102546798
10722447	1	10722448	111374556	92	ENSRNOT00000080729 /// ENSRNOT00000088084 /// ENSRNOT00000090150 /// ENSRNOT00000078955 /// XR_590458 /// XR_590459 /// XR_590460 /// XR_590461 /// XR_590462 /// XR_590463 /// XR_590464 /// XR_590465 /// XR_590466 /// XR_590467 /// XR_590468 /// XR_590470	Small nucleolar RNA SNORD116 [gene_biotype:snoRNA transcript_biotype:snoRNA] /// Small nucleolar RNA SNORD116 [gene_biotype:snoRNA transcript_biotype:snoRNA] /// Small nucleolar RNA SNORD116 [gene_biotype:snoRNA transcript_biotype:snoRNA] /// Small nucleolar RNA SNORD116 [gene_biotype:snoRNA transcript_biotype:snoRNA] /// PREDICTED: Rattus norvegicus uncharacterized LOC102546798 (LOC102546798), t…	uncharacterized LOC102546798	LOC102546798
10722449	1	10722450	111377258	92	---	---	---	---
10722453	1	10722454	111386349	92	ENSRNOT00000087553 /// ENSRNOT00000090473 /// ENSRNOT00000080729 /// ENSRNOT00000090260 /// ENSRNOT00000085726 /// ENSRNOT00000085039 /// ENSRNOT00000088084 /// ENSRNOT00000081215 /// ENSRNOT00000077931 /// ENSRNOT00000087954 /// ENSRNOT00000091107 /// ENSRNOT00000090150 /// ENSRNOT00000078955 /// ENSRNOT00000088582 /// ENSRNOT00000088237 /// XR_598844 /// XR_589530	Small nucleolar RNA SNORD116 [gene_biotype:snoRNA transcript_biotype:snoRNA] /// Small nucleolar RNA SNORD116 [gene_biotype:snoRNA transcript_biotype:snoRNA] /// Small nucleolar RNA SNORD116 [gene_biotype:snoRNA transcript_biotype:snoRNA] /// Small nucleolar RNA SNORD116 [gene_biotype:snoRNA transcript_biotype:snoRNA] /// Small nucleolar RNA SNORD116 [gene_biotype:snoRNA transcript_biotype:snoRNA…	uncharacterized LOC102549148 /// uncharacterized LOC103690686	LOC102549148 /// LOC103690686
10722455	1	10722456	111388918	92	ENSRNOT00000087553 /// ENSRNOT00000080729 /// ENSRNOT00000085726 /// ENSRNOT00000085039 /// ENSRNOT00000088084 /// ENSRNOT00000081215 /// ENSRNOT00000077931 /// ENSRNOT00000087954 /// ENSRNOT00000091107 /// ENSRNOT00000090150 /// ENSRNOT00000078955 /// ENSRNOT00000088582 /// ENSRNOT00000088237 /// XR_598844 /// XR_589530	Small nucleolar RNA SNORD116 [gene_biotype:snoRNA transcript_biotype:snoRNA] /// Small nucleolar RNA SNORD116 [gene_biotype:snoRNA transcript_biotype:snoRNA] /// Small nucleolar RNA SNORD116 [gene_biotype:snoRNA transcript_biotype:snoRNA] /// Small nucleolar RNA SNORD116 [gene_biotype:snoRNA transcript_biotype:snoRNA] /// Small nucleolar RNA SNORD116 [gene_biotype:snoRNA transcript_biotype:snoRNA…	uncharacterized LOC102549148 /// uncharacterized LOC103690686	LOC102549148 /// LOC103690686
10722457	1	10722458	111391497	92	ENSRNOT00000080729 /// ENSRNOT00000088084 /// ENSRNOT00000090150 /// ENSRNOT00000078955 /// XR_598844 /// XR_589530	Small nucleolar RNA SNORD116 [gene_biotype:snoRNA transcript_biotype:snoRNA] /// Small nucleolar RNA SNORD116 [gene_biotype:snoRNA transcript_biotype:snoRNA] /// Small nucleolar RNA SNORD116 [gene_biotype:snoRNA transcript_biotype:snoRNA] /// Small nucleolar RNA SNORD116 [gene_biotype:snoRNA transcript_biotype:snoRNA] /// PREDICTED: Rattus norvegicus uncharacterized LOC102549148 (LOC102549148), t…	uncharacterized LOC102549148 /// uncharacterized LOC103690686	LOC102549148 /// LOC103690686
10722463	1	10722464	111399841	92	ENSRNOT00000087553 /// ENSRNOT00000080729 /// ENSRNOT00000085726 /// ENSRNOT00000085039 /// ENSRNOT00000088084 /// ENSRNOT00000081215 /// ENSRNOT00000077931 /// ENSRNOT00000087954 /// ENSRNOT00000091107 /// ENSRNOT00000090150 /// ENSRNOT00000078955 /// ENSRNOT00000088582 /// ENSRNOT00000088237 /// XR_598844 /// XR_589530	Small nucleolar RNA SNORD116 [gene_biotype:snoRNA transcript_biotype:snoRNA] /// Small nucleolar RNA SNORD116 [gene_biotype:snoRNA transcript_biotype:snoRNA] /// Small nucleolar RNA SNORD116 [gene_biotype:snoRNA transcript_biotype:snoRNA] /// Small nucleolar RNA SNORD116 [gene_biotype:snoRNA transcript_biotype:snoRNA] /// Small nucleolar RNA SNORD116 [gene_biotype:snoRNA transcript_biotype:snoRNA…	uncharacterized LOC102549148 /// uncharacterized LOC103690686	LOC102549148 /// LOC103690686
10722465	1	10722466	111450980	92	---	---	---	---
10722469	1	10722470	111456841	92	ENSRNOT00000080729 /// ENSRNOT00000088084 /// ENSRNOT00000090150 /// ENSRNOT00000078955	Small nucleolar RNA SNORD116 [gene_biotype:snoRNA transcript_biotype:snoRNA] /// Small nucleolar RNA SNORD116 [gene_biotype:snoRNA transcript_biotype:snoRNA] /// Small nucleolar RNA SNORD116 [gene_biotype:snoRNA transcript_biotype:snoRNA] /// Small nucleolar RNA SNORD116 [gene_biotype:snoRNA transcript_biotype:snoRNA]	---	---
10722471	1	10722472	111459481	92	ENSRNOT00000090109	Small nucleolar RNA SNORD116 [gene_biotype:snoRNA transcript_biotype:snoRNA]	---	---
10722477	1	10722478	111467045	92	ENSRNOT00000080729 /// ENSRNOT00000088084 /// ENSRNOT00000090150 /// ENSRNOT00000078955 /// XR_590458 /// XR_590459 /// XR_590460 /// XR_590461 /// XR_590462 /// XR_590463 /// XR_590464 /// XR_590465 /// XR_590466 /// XR_590467 /// XR_590468 /// XR_590470	Small nucleolar RNA SNORD116 [gene_biotype:snoRNA transcript_biotype:snoRNA] /// Small nucleolar RNA SNORD116 [gene_biotype:snoRNA transcript_biotype:snoRNA] /// Small nucleolar RNA SNORD116 [gene_biotype:snoRNA transcript_biotype:snoRNA] /// Small nucleolar RNA SNORD116 [gene_biotype:snoRNA transcript_biotype:snoRNA] /// PREDICTED: Rattus norvegicus uncharacterized LOC102546798 (LOC102546798), t…	uncharacterized LOC102546798	LOC102546798
10722481	1	10722482	111472244	91	ENSRNOT00000090473 /// ENSRNOT00000090260	Small nucleolar RNA SNORD116 [gene_biotype:snoRNA transcript_biotype:snoRNA] /// Small nucleolar RNA SNORD116 [gene_biotype:snoRNA transcript_biotype:snoRNA]	---	---
10723521	1	10723522	142871429	1007	GENSCAN00000013035 /// ENSRNOT00000049595 /// NM_001000690	cdna:genscan chromosome:Rnor_6.0:1:150236879:150395352:-1 transcript_biotype:protein_coding /// olfactory receptor 29 [gene_biotype:protein_coding transcript_biotype:protein_coding] /// Rattus norvegicus olfactory receptor 32 (Olr32), mRNA.	olfactory receptor 32	Olr32
10724244	1	10724245	160788683	941	GENSCAN00000018689 /// ENSRNOT00000020981 /// NM_001001269	cdna:genscan chromosome:Rnor_6.0:1:168143384:168160811:-1 transcript_biotype:protein_coding /// olfactory receptor 70 [gene_biotype:protein_coding transcript_biotype:protein_coding] /// Rattus norvegicus olfactory receptor 70 (Olr70), mRNA.	olfactory receptor 70	Olr70
10724254	1	10724255 /// 10724256 /// 10724257	160911619	1057	GENSCAN00000018661 /// ENSRNOT00000021115 /// NM_001001270	cdna:genscan chromosome:Rnor_6.0:1:168282806:168283759:-1 transcript_biotype:protein_coding /// olfactory receptor 80 [gene_biotype:protein_coding transcript_biotype:protein_coding] /// Rattus norvegicus olfactory receptor 80 (Olr80), mRNA.	olfactory receptor 80	Olr80
10724307	1	10724308	161542787	947	GENSCAN00000000771 /// ENSRNOT00000045417 /// NM_001001026	cdna:genscan chromosome:Rnor_6.0:1:168904712:168930776:-1 transcript_biotype:protein_coding /// olfactory receptor 127 [gene_biotype:protein_coding transcript_biotype:protein_coding] /// Rattus norvegicus olfactory receptor 127 (Olr127), mRNA.	olfactory receptor 127	Olr127
10728150	1	10728151 /// 10728152 /// 10728153 /// 10728154 /// 10728155 /// 10728156 /// 10728157 /// 10728158	208892343	9142	GENSCAN00000032433 /// ENSRNOT00000028511 /// NM_001024752 /// BC097481	cdna:genscan chromosome:Rnor_6.0:1:221484307:221496115:-1 transcript_biotype:protein_coding /// sorting nexin 15 [gene_biotype:protein_coding transcript_biotype:protein_coding] /// Rattus norvegicus sorting nexin 15 (Snx15), mRNA. /// Rattus norvegicus sorting nexin 15, mRNA (cDNA clone MGC:114550 IMAGE:7459091), complete cds.	sorting nexin 15	Snx15
10731222	1	10731223 /// 10731224 /// 10731225 /// 10731226 /// 10731227 /// 10731228	267730108	8713	ENSRNOT00000047645 /// ENSRNOT00000047883 /// XR_599315 /// XR_599316 /// XR_599317 /// XM_008774892 /// XR_599318 /// XR_599319 /// XR_599320 /// XR_599321 /// XR_599322 /// XR_599323 /// XM_008774893 /// XM_008774894 /// XR_351225 /// XR_590773 /// XR_590774 /// XM_008760592 /// XR_590775 /// XR_590776 /// XR_590777 /// XR_590778 /// XR_351224 /// XR_351223 /// XM_006231690 /// XM_008760593	Protein Zfp933 [gene_biotype:protein_coding transcript_biotype:protein_coding] /// RIKEN cDNA 4930522L14 gene [gene_biotype:protein_coding transcript_biotype:protein_coding] /// PREDICTED: Rattus norvegicus zinc finger protein 658-like (LOC102550291), transcript variant X1, misc_RNA. /// PREDICTED: Rattus norvegicus zinc finger protein 658-like (LOC102550291), transcript variant X2, misc_RNA. ///…	zinc finger protein 658-like	LOC102550291
10733553	10	10733554 /// 10733555 /// 10733556 /// 10733557 /// 10733558 /// 10733559 /// 10733560 /// 10733561 /// 10733562 /// 10733563	39220592	7106	GENSCAN00000044742 /// ENSRNOT00000010968 /// NM_012591 /// BC076382 /// M34253	cdna:genscan chromosome:Rnor_6.0:10:39099667:39115664:1 transcript_biotype:protein_coding /// interferon regulatory factor 1 [gene_biotype:protein_coding transcript_biotype:protein_coding] /// Rattus norvegicus interferon regulatory factor 1 (Irf1), mRNA. /// Rattus norvegicus interferon regulatory factor 1, mRNA (cDNA clone MGC:93592 IMAGE:7099391), complete cds. /// Rat interferon regulatory fa…	interferon regulatory factor 1	Irf1
10735759	10	10735760	61419544	947	GENSCAN00000001831 /// ENSRNOT00000042349 /// NM_001000034	cdna:genscan chromosome:Rnor_6.0:10:60964719:60982212:1 transcript_biotype:protein_coding /// olfactory receptor 1511 [gene_biotype:protein_coding transcript_biotype:protein_coding] /// Rattus norvegicus olfactory receptor 1511 (Olr1511), mRNA.	olfactory receptor 1511	Olr1511
10740094	10	10740095 /// 10740096 /// 10740097 /// 10740098 /// 10740099 /// 10740100 /// 10740101 /// 10740102 /// 10740103 /// 10740104 /// 10740105 /// 10740106 /// 10740107 /// 10740108 /// 10740109 /// 10740110 /// 10740111 /// 10740112 /// 10740113 /// 10740114 /// 10740115	109351167	68084	GENSCAN00000006806 /// GENSCAN00000006814 /// ENSRNOT00000068437 /// ENSRNOT00000005687 /// XM_006247869 /// XM_008768464 /// XM_006247870 /// XM_006247871 /// XM_006247872 /// XM_006247941 /// XM_006247942 /// NM_057196 /// AY037934 /// BC074009	cdna:genscan chromosome:Rnor_6.0:10:109107450:109126005:1 transcript_biotype:protein_coding /// cdna:genscan chromosome:Rnor_6.0:10:109144859:109181794:1 transcript_biotype:protein_coding /// BAI1-associated protein 2 [gene_biotype:protein_coding transcript_biotype:protein_coding] /// BAI1-associated protein 2 [gene_biotype:protein_coding transcript_biotype:protein_coding] /// PREDICTED: Rattus n…	BAI1-associated protein 2 /// brain-specific angiogenesis inhibitor 1-associated protein 2-like	Baiap2 /// LOC102555951
10740396	10	10740397 /// 10740398 /// 10740399 /// 10740400 /// 10740401 /// 10740402 /// 10740403	4117949	67302	GENSCAN00000004441 /// ENSRNOT00000003150 /// XM_008767497 /// XM_006245736 /// XM_008767498 /// NM_001109526	cdna:genscan chromosome:Rnor_6.0:10:4133897:4299226:-1 transcript_biotype:protein_coding /// sorting nexin 29 [gene_biotype:protein_coding transcript_biotype:protein_coding] /// PREDICTED: Rattus norvegicus sorting nexin 29 (Snx29), transcript variant X1, mRNA. /// PREDICTED: Rattus norvegicus sorting nexin 29 (Snx29), transcript variant X2, mRNA. /// PREDICTED: Rattus norvegicus sorting nexin 29…	sorting nexin 29	Snx29
10740806	10	10740807	12661363	941	GENSCAN00000036542 /// ENSRNOT00000041708 /// NM_001000857	cdna:genscan chromosome:Rnor_6.0:10:12776304:12780661:-1 transcript_biotype:protein_coding /// olfactory receptor 1380 [gene_biotype:protein_coding transcript_biotype:protein_coding] /// Rattus norvegicus olfactory receptor 1380 (Olr1380), mRNA.	olfactory receptor 1380	Olr1380
10741640	10	10741641 /// 10741642 /// 10741643 /// 10741644 /// 10741645 /// 10741646	15147861	33792	GENSCAN00000030400 /// GENSCAN00000030407 /// ENSRNOT00000027266 /// XM_006245981 /// NM_182675 /// AY190240 /// BC128720	cdna:genscan chromosome:Rnor_6.0:10:15243429:15265299:-1 transcript_biotype:protein_coding /// cdna:genscan chromosome:Rnor_6.0:10:15276914:15283162:-1 transcript_biotype:protein_coding /// Rab40c, member RAS oncogene family [gene_biotype:protein_coding transcript_biotype:protein_coding] /// PREDICTED: Rattus norvegicus Rab40c, member RAS oncogene family (Rab40c), transcript variant X1, mRNA. ///…	Rab40c, member RAS oncogene family	Rab40c
10741907	10	10741908 /// 10741909 /// 10741910 /// 10741911	18051990	10724	GENSCAN00000010158 /// ENSRNOT00000006591 /// ENSRNOT00000064744 /// XM_008767546 /// NM_012992 /// BC060579 /// BC088088 /// FQ229446 /// J03969 /// J04943	cdna:genscan chromosome:Rnor_6.0:10:18047109:18090617:-1 transcript_biotype:protein_coding /// nucleophosmin (nucleolar phosphoprotein B23, numatrin) [gene_biotype:protein_coding transcript_biotype:protein_coding] /// nucleophosmin (nucleolar phosphoprotein B23, numatrin) [gene_biotype:protein_coding transcript_biotype:protein_coding] /// PREDICTED: Rattus norvegicus nucleophosmin (nucleolar phos…	nucleophosmin (nucleolar phosphoprotein B23, numatrin) [Source:RGD Symbol;Acc:3192] /// nucleophosmin (nucleolar phosphoprotein B23, numatrin)	Npm1 /// Npm1
10742336	10	10742337 /// 10742338 /// 10742339 /// 10742340 /// 10742341 /// 10742342 /// 10742343	34073042	11023	GENSCAN00000047427 /// GENSCAN00000047430 /// ENSRNOT00000003246 /// NM_001134737 /// BC168206	cdna:genscan chromosome:Rnor_6.0:10:34156452:34165888:-1 transcript_biotype:protein_coding /// cdna:genscan chromosome:Rnor_6.0:10:34166391:34175061:-1 transcript_biotype:protein_coding /// tripartite motif-containing 41 [gene_biotype:protein_coding transcript_biotype:protein_coding] /// Rattus norvegicus tripartite motif-containing 41 (Trim41), mRNA. /// Rattus norvegicus tripartite motif-contai…	tripartite motif-containing 41	Trim41
10742474	10	10742475	36580022	317	GENSCAN00000036497 /// ENSRNOT00000041273	cdna:genscan chromosome:Rnor_6.0:10:36501996:36502313:-1 transcript_biotype:protein_coding /// similar to Cytochrome c, somatic [gene_biotype:protein_coding transcript_biotype:protein_coding]	---	---
10743783	10	10743784	55472666	346	---	---	---	---
10745931	10	10745932	74864500	91	rno-mir-21 /// ENSRNOT00000053603 /// XM_006247078 /// XM_006247079 /// NR_031823	MI0000850 Rattus norvegicus miR-21 stem-loop /// microRNA 21 [gene_biotype:miRNA transcript_biotype:miRNA] /// PREDICTED: Rattus norvegicus vacuole membrane protein 1 (Vmp1), transcript variant X1, mRNA. /// PREDICTED: Rattus norvegicus vacuole membrane protein 1 (Vmp1), transcript variant X2, mRNA. /// Rattus norvegicus microRNA 21 (Mir21), microRNA.	microRNA 21 [Source:RGD Symbol;Acc:2325598] /// vacuole membrane protein 1 /// microRNA 21	Mir21 /// Vmp1 /// Mir21
10746248	10	10746249 /// 10746250 /// 10746251	79994602	2216	GENSCAN00000010455 /// ENSRNOT00000003421 /// BC083841 /// NM_001005874	cdna:genscan chromosome:Rnor_6.0:10:79095723:79097717:-1 transcript_biotype:protein_coding /// kinesin family member 2B [gene_biotype:protein_coding transcript_biotype:protein_coding] /// Rattus norvegicus kinesin family member 2B, mRNA (cDNA clone MGC:94970 IMAGE:7114321), complete cds. /// Rattus norvegicus kinesin family member 2B (Kif2b), mRNA.	kinesin family member 2B	Kif2b
10749656	10	10749657 /// 10749658	109934399	1121	GENSCAN00000029995 /// ENSRNOT00000054960 /// XM_006247896 /// XM_008768479 /// BC098826 /// BC158709 /// NM_001108311	cdna:genscan chromosome:Rnor_6.0:10:109720950:109727725:-1 transcript_biotype:protein_coding /// family with sequence similarity 195, member B [gene_biotype:protein_coding transcript_biotype:protein_coding] /// PREDICTED: Rattus norvegicus family with sequence similarity 195, member B (Fam195b), transcript variant X1, mRNA. /// PREDICTED: Rattus norvegicus family with sequence similarity 195, mem…	family with sequence similarity 195, member B	Fam195b
10750628	11	10750629	42116889	930	GENSCAN00000021006 /// ENSRNOT00000089139	cdna:genscan chromosome:Rnor_6.0:11:43394618:43505669:1 transcript_biotype:protein_coding /// ensembl:novel chromosome:Rnor_6.0:11:43415093:43416023:1 gene:ENSRNOG00000054940 gene_biotype:pseudogene transcript_biotype:pseudogene	---	---
10752803	11	10752804	22930448	1260	GENSCAN00000045546	cdna:genscan chromosome:Rnor_6.0:11:22787302:22852241:-1 transcript_biotype:protein_coding	---	---
10756328	12	10756329	4303680	141	ENSRNOT00000088738	U4 spliceosomal RNA [gene_biotype:snRNA transcript_biotype:snRNA]	---	---
10760564	12	10760565	13672133	1002	OTTRNOT00000002092 /// GENSCAN00000028587 /// ENSRNOT00000030304	glyceraldehyde-3-phosphate dehydrogenase (GAPDH) pseudogene[gene_biotype:processed_pseudogene transcript_biotype:processed_pseudogene] /// cdna:genscan chromosome:Rnor_6.0:12:15346379:15347381:-1 transcript_biotype:protein_coding /// havana:known chromosome:Rnor_6.0:12:15346376:15347381:-1 gene:ENSRNOG00000024342 gene_biotype:processed_pseudogene transcript_biotype:processed_pseudogene	---	---
10761253	12	10761254	22851196	297	---	---	---	---
10763351	13	10763352 /// 10763353 /// 10763354 /// 10763355 /// 10763356 /// 10763357 /// 10763358	13398379	10643	GENSCAN00000059187 /// ENSRNOT00000003495 /// NM_001107167 /// XM_006249632 /// XM_006249633 /// XM_008769453	cdna:genscan chromosome:Rnor_6.0:13:27239559:27256692:1 transcript_biotype:protein_coding /// serpin peptidase inhibitor, clade B (ovalbumin), member 11 [gene_biotype:protein_coding transcript_biotype:protein_coding] /// Rattus norvegicus serpin peptidase inhibitor, clade B (ovalbumin), member 11 (Serpinb11), mRNA. /// PREDICTED: Rattus norvegicus serpin peptidase inhibitor, clade B (ovalbumin), …	serpin peptidase inhibitor, clade B (ovalbumin), member 11	Serpinb11
10764314	13	10764315	49225332	425	GENSCAN00000038878 /// ENSRNOT00000011332 /// XM_008762311 /// XM_008769578	cdna:genscan chromosome:Rnor_6.0:13:53067391:53067909:1 transcript_biotype:protein_coding /// ensembl:novel chromosome:Rnor_6.0:13:53067484:53067909:1 gene:ENSRNOG00000025964 gene_biotype:processed_pseudogene transcript_biotype:processed_pseudogene /// PREDICTED: Rattus norvegicus 28S ribosomal protein L42, mitochondrial (LOC103691922), mRNA. /// PREDICTED: Rattus norvegicus 28S ribosomal protein…	28S ribosomal protein L42, mitochondrial	LOC103691922
10765100	13	10765101	77261545	964	OTTRNOT00000000279 /// GENSCAN00000051538 /// ENSRNOT00000076665	glyceraldehyde-3-phosphate dehydrogenase (Gapdh) pseudogene[gene_biotype:processed_pseudogene transcript_biotype:processed_pseudogene] /// cdna:genscan chromosome:Rnor_6.0:13:79367843:79494329:1 transcript_biotype:protein_coding /// havana:known chromosome:Rnor_6.0:13:79493365:79494299:1 gene:ENSRNOG00000051105 gene_biotype:processed_pseudogene transcript_biotype:processed_pseudogene	---	---
10765534	13	10765535 /// 10765536 /// 10765537 /// 10765538 /// 10765539 /// 10765540 /// 10765541	87142442	8558	GENSCAN00000044030 /// ENSRNOT00000004713 /// NM_023959	cdna:genscan chromosome:Rnor_6.0:13:89623041:89649361:1 transcript_biotype:protein_coding /// ADAM metallopeptidase with thrombospondin type 1 motif, 4 [gene_biotype:protein_coding transcript_biotype:protein_coding] /// Rattus norvegicus ADAM metallopeptidase with thrombospondin type 1 motif, 4 (Adamts4), mRNA.	ADAM metallopeptidase with thrombospondin type 1 motif, 4	Adamts4
10768128	13	10768129	50078886	62	ENSRNOT00000089596	U7 small nuclear RNA [gene_biotype:snRNA transcript_biotype:snRNA]	---	---
10768301	13	10768302	57427185	571	GENSCAN00000003364	cdna:genscan chromosome:Rnor_6.0:13:60389386:60423536:-1 transcript_biotype:protein_coding	---	---
10769908	13	10769909	87637815	1307	GENSCAN00000044111 /// ENSRNOT00000039633 /// XM_006250250 /// FQ230857	cdna:genscan chromosome:Rnor_6.0:13:90058837:90092965:-1 transcript_biotype:protein_coding /// ensembl:novel chromosome:Rnor_6.0:13:90058840:90059785:-1 gene:ENSRNOG00000023269 gene_biotype:pseudogene transcript_biotype:pseudogene /// PREDICTED: Rattus norvegicus SLAM family member 7 (Slamf7), transcript variant X2, mRNA. /// Rattus norvegicus TL0AEA85YK10 mRNA sequence.	SLAM family member 7	Slamf7
10771765	14	10771766 /// 10771767 /// 10771768	18733283	1439	GENSCAN00000057302	cdna:genscan chromosome:Rnor_6.0:14:18787185:18788167:1 transcript_biotype:protein_coding	---	---
10776340	14	10776341 /// 10776342 /// 10776343 /// 10776344 /// 10776345 /// 10776346	33469082	20222	GENSCAN00000018104 /// ENSRNOT00000066382 /// XM_008770133 /// BC158784	cdna:genscan chromosome:Rnor_6.0:14:33535794:33597104:-1 transcript_biotype:protein_coding /// signal recognition particle 72 [gene_biotype:protein_coding transcript_biotype:protein_coding] /// PREDICTED: Rattus norvegicus signal recognition particle 72 (Srp72), transcript variant X1, mRNA. /// Rattus norvegicus signal recognition particle 72, mRNA (cDNA clone MGC:188145 IMAGE:7302022), complete …	signal recognition particle 72	Srp72
10776669	14	10776670	41744401	164	ENSRNOT00000087833	LRRGT00157 [gene_biotype:protein_coding transcript_biotype:protein_coding]	---	---
10781564	15	10781565	56796265	170	---	---	---	---
10781997	15	10781998	101124141	136	ENSRNOT00000078641	Small nucleolar RNA SNORA70 [gene_biotype:snoRNA transcript_biotype:snoRNA]	---	---
10784223	15	10784224	38272646	95	ENSRNOT00000084279	U6 spliceosomal RNA [gene_biotype:snRNA transcript_biotype:snRNA]	---	---
10788343	16	10788344	53341966	291	---	---	---	---
10791288	16	10791289 /// 10791290	24233831	945	GENSCAN00000031685 /// GENSCAN00000031694	cdna:genscan chromosome:Rnor_6.0:16:24326384:24402291:-1 transcript_biotype:protein_coding /// cdna:genscan chromosome:Rnor_6.0:16:24325775:24326275:-1 transcript_biotype:protein_coding	---	---
10791850	16	10791851	54169668	133	ENSRNOT00000085656	U4 spliceosomal RNA [gene_biotype:snRNA transcript_biotype:snRNA]	---	---
10792114	16	10792115 /// 10792116 /// 10792117 /// 10792118 /// 10792119 /// 10792120 /// 10792121 /// 10792122 /// 10792123	64919645	113920	XM_006222259 /// XM_008771312	PREDICTED: Rattus norvegicus ring finger protein 122 (Rnf122), transcript variant X1, partial mRNA. /// PREDICTED: Rattus norvegicus ring finger protein 122 (Rnf122), transcript variant X2, mRNA.	ring finger protein 122	Rnf122
10795021	17	10795022 /// 10795023 /// 10795024 /// 10795025 /// 10795026	43822269	7262	GENSCAN00000045096	cdna:genscan chromosome:Rnor_6.0:17:39139094:39195422:1 transcript_biotype:protein_coding	---	---
10797007	17	10797008	7856947	97	ENSRNOT00000043659	ncrna:novel chromosome:Rnor_6.0:17:357171:357268:1 gene:ENSRNOG00000036404 gene_biotype:miRNA transcript_biotype:miRNA	---	---
10798621	17	10798622 /// 10798623	53380228	13286	GENSCAN00000036209 /// ENSRNOT00000072833 /// XR_009616 /// XR_005438	cdna:genscan chromosome:Rnor_6.0:17:47640704:47648661:-1 transcript_biotype:protein_coding /// LRRGT00094; RCG65867; Uncharacterized protein [gene_biotype:protein_coding transcript_biotype:protein_coding] /// PREDICTED: Rattus norvegicus LRRGT00094 (LOC498759), misc_RNA. /// PREDICTED: Rattus norvegicus LRRGT00094 (LOC498759), misc_RNA.	LRRGT00094	LOC498759
10799883	17	10799884 /// 10799885 /// 10799886 /// 10799887	91952007	698	GENSCAN00000018151	cdna:genscan chromosome:Rnor_6.0:17:84550774:84594452:-1 transcript_biotype:protein_coding	---	---
10800214	18	10800215	3691423	298	---	---	---	---
10800599	18	10800600	17970629	90	ENSRNOT00000079832	U6 spliceosomal RNA [gene_biotype:snRNA transcript_biotype:snRNA]	---	---
10801707	18	10801708	47881353	64	rno-mir-664-1 /// ENSRNOT00000084583 /// ENSRNOT00000069087 /// NR_032142	MI0003722 Rattus norvegicus miR-664-1 stem-loop /// Small nucleolar RNA SNORA36 family [gene_biotype:snoRNA transcript_biotype:snoRNA] /// microRNA mir-664-1 [gene_biotype:miRNA transcript_biotype:miRNA] /// Rattus norvegicus microRNA 664-1 (Mir664-1), microRNA.	microRNA mir-664-1 [Source:RGD Symbol;Acc:2325445] /// microRNA 664-1	Mir664-1 /// Mir664-1
10802381	18	10802382	63209956	1427	GENSCAN00000013298	cdna:genscan chromosome:Rnor_6.0:18:62469474:62470671:1 transcript_biotype:protein_coding	---	---
10803723	18	10803724	26665155	49	ENSRNOT00000091440 /// ENSRNOT00000087985	U7 small nuclear RNA [gene_biotype:snRNA transcript_biotype:snRNA] /// U7 small nuclear RNA [gene_biotype:snRNA transcript_biotype:snRNA]	---	---
10804562	18	10804563 /// 10804564 /// 10804565 /// 10804566	56425791	26921	OTTRNOT00000000175 /// GENSCAN00000049033 /// ENSRNOT00000026426 /// XM_008772096 /// XM_006254762 /// XM_006254763 /// XM_006254765 /// XM_006254767 /// XM_008772097 /// XM_006254769 /// NM_173126 /// AF313411 /// BC070515	small integral membrane protein 3[gene_biotype:protein_coding transcript_biotype:protein_coding] /// cdna:genscan chromosome:Rnor_6.0:18:55745972:55754042:-1 transcript_biotype:protein_coding /// small integral membrane protein 3 [gene_biotype:protein_coding transcript_biotype:protein_coding] /// PREDICTED: Rattus norvegicus small integral membrane protein 3 (Smim3), transcript variant X1, mRNA. …	small integral membrane protein 3	Smim3
10805646	19	10805647 /// 10805648 /// 10805649 /// 10805650 /// 10805651	272791	3166	GENSCAN00000011259 /// ENSRNOT00000016259 /// ENSRNOT00000081547 /// XM_006255055 /// NM_053338 /// U12187	cdna:genscan chromosome:Rnor_6.0:19:561610:564567:1 transcript_biotype:protein_coding /// Ras-related associated with diabetes [gene_biotype:protein_coding transcript_biotype:protein_coding] /// Ras-related associated with diabetes [gene_biotype:protein_coding transcript_biotype:protein_coding] /// PREDICTED: Rattus norvegicus Ras-related associated with diabetes (Rrad), transcript variant X1, mR…	Ras-related associated with diabetes	Rrad
10813353	2	10813354	54888439	1086	---	---	---	---
10817102	2	10817103 /// 10817104	185259226	32668	ENSRNOT00000012135 /// XM_008775199 /// XM_008761258	hypothetical protein LOC100361349 [gene_biotype:protein_coding transcript_biotype:protein_coding] /// PREDICTED: Rattus norvegicus small proline-rich protein 2D (Sprr2d), mRNA. /// PREDICTED: Rattus norvegicus small proline-rich protein 2D (Sprr2d), mRNA.	small proline-rich protein 2D	Sprr2d
10818155	2	10818156 /// 10818157	200938182	31859	GENSCAN00000039911 /// ENSRNOT00000021001 /// XM_006233088 /// NM_001107713	cdna:genscan chromosome:Rnor_6.0:2:208177019:208183657:1 transcript_biotype:protein_coding /// family with sequence similarity 212, member B [gene_biotype:protein_coding transcript_biotype:protein_coding] /// PREDICTED: Rattus norvegicus family with sequence similarity 212, member B (Fam212b), transcript variant X1, mRNA. /// Rattus norvegicus family with sequence similarity 212, member B (Fam212…	family with sequence similarity 212, member B	Fam212b
10818370	2	10818371 /// 10818372 /// 10818373 /// 10818374 /// 10818375	204100854	7079	GENSCAN00000024028 /// ENSRNOT00000027504 /// XM_008761408 /// NM_001134578	cdna:genscan chromosome:Rnor_6.0:2:211313635:211330853:1 transcript_biotype:protein_coding /// similar to CG5435-PA [gene_biotype:protein_coding transcript_biotype:protein_coding] /// PREDICTED: Rattus norvegicus similar to CG5435-PA (RGD1309139), transcript variant X1, mRNA. /// Rattus norvegicus similar to CG5435-PA (RGD1309139), mRNA.	similar to CG5435-PA	RGD1309139
10824322	2	10824323 /// 10824324 /// 10824325 /// 10824326 /// 10824327 /// 10824328 /// 10824329 /// 10824330 /// 10824331 /// 10824332 /// 10824333 /// 10824334 /// 10824335 /// 10824336 /// 10824337 /// 10824338	180595722	20632	GENSCAN00000015410 /// ENSRNOT00000026705 /// ENSRNOT00000082174 /// ENSRNOT00000084455 /// NM_001002016 /// BC062018 /// X99257	cdna:genscan chromosome:Rnor_6.0:2:187800212:187863349:-1 transcript_biotype:protein_coding /// lamin A/C [gene_biotype:protein_coding transcript_biotype:protein_coding] /// lamin A/C [gene_biotype:protein_coding transcript_biotype:protein_coding] /// lamin A/C [gene_biotype:protein_coding transcript_biotype:protein_coding] /// Rattus norvegicus lamin A/C (Lmna), mRNA. /// Rattus norvegicus lamin…	lamin A/C	Lmna
10824689	2	10824690 /// 10824691 /// 10824692	182784663	4753	GENSCAN00000030923 /// ENSRNOT00000017000 /// XM_006232603 /// NM_001007636	cdna:genscan chromosome:Rnor_6.0:2:189900667:189903219:-1 transcript_biotype:protein_coding /// S100 calcium binding protein A1 [gene_biotype:protein_coding transcript_biotype:protein_coding] /// PREDICTED: Rattus norvegicus S100 calcium binding protein A1 (S100a1), transcript variant X1, mRNA. /// Rattus norvegicus S100 calcium binding protein A1 (S100a1), mRNA.	S100 calcium binding protein A1	S100a1
10826604	2	10826605 /// 10826606	222439051	1924	GENSCAN00000035224	cdna:genscan chromosome:Rnor_6.0:2:229132093:229133738:-1 transcript_biotype:protein_coding	---	---
10829676	20	10829677	14783032	481	---	---	---	---
10830839	20	10830840	1318042	105	ENSRNOT00000090905	U6 spliceosomal RNA [gene_biotype:snRNA transcript_biotype:snRNA]	---	---
10832563	20	10832564 /// 10832565	13599148	4045	GENSCAN00000017962 /// ENSRNOT00000036518 /// NM_001137643 /// FQ225600	cdna:genscan chromosome:Rnor_6.0:20:13805913:13824699:1 transcript_biotype:protein_coding /// glutathione S-transferase, theta 3 [gene_biotype:protein_coding transcript_biotype:protein_coding] /// Rattus norvegicus glutathione S-transferase, theta 3 (Gstt3), mRNA. /// Rattus norvegicus TL0AEA4YH19 mRNA sequence.	glutathione S-transferase, theta 3	Gstt3
10833635	20	10833636 /// 10833637 /// 10833638 /// 10833639 /// 10833640 /// 10833641 /// 10833642	44211646	113686	GENSCAN00000004790 /// GENSCAN00000004791 /// GENSCAN00000004797 /// GENSCAN00000056767 /// ENSRNOT00000000718 /// ENSRNOT00000087226 /// XM_008772974 /// XM_008772975 /// NM_138831 /// AB047324	cdna:genscan chromosome:Rnor_6.0:20:45246348:45269172:-1 transcript_biotype:protein_coding /// cdna:genscan chromosome:Rnor_6.0:20:45144198:45180567:-1 transcript_biotype:protein_coding /// cdna:genscan chromosome:Rnor_6.0:20:45189442:45194259:-1 transcript_biotype:protein_coding /// cdna:genscan scaffold:Rnor_6.0:KL568109.1:24956:26616:-1 transcript_biotype:protein_coding /// solute carrier fami…	solute carrier family 16 (aromatic amino acid transporter), member 10	Slc16a10
10833808	20	10833809 /// 10833810	46106399	1354	GENSCAN00000002163	cdna:genscan chromosome:Rnor_6.0:20:46991740:47013284:-1 transcript_biotype:protein_coding	---	---
10836015	3	10836016	19070480	617	GENSCAN00000007684	cdna:genscan chromosome:Rnor_6.0:3:23582785:23583069:1 transcript_biotype:protein_coding	---	---
10836556	3	10836557 /// 10836558 /// 10836559	50912744	1888	GENSCAN00000041597 /// XM_006234307	cdna:genscan chromosome:Rnor_6.0:3:55021251:55022153:1 transcript_biotype:protein_coding /// PREDICTED: Rattus norvegicus similar to Eukaryotic translation initiation factor 5 (eIF-5) (RGD1564400), transcript variant X2, mRNA.	similar to Eukaryotic translation initiation factor 5 (eIF-5)	RGD1564400
10837588	3	10837589	72454365	941	ENSRNOT00000085537 /// NM_001000645	olfactory receptor 636 [gene_biotype:protein_coding transcript_biotype:protein_coding] /// Rattus norvegicus olfactory receptor 636 (Olr636), mRNA.	olfactory receptor 636	Olr636
10837630	3	10837631	74248518	927	GENSCAN00000000007 /// ENSRNOT00000008636	cdna:genscan chromosome:Rnor_6.0:3:78696875:78697714:1 transcript_biotype:protein_coding /// ensembl:novel chromosome:Rnor_6.0:3:78696875:78697779:1 gene:ENSRNOG00000028442 gene_biotype:pseudogene transcript_biotype:pseudogene	---	---
10838092	3	10838093	84304142	124	ENSRNOT00000086107	U4 spliceosomal RNA [gene_biotype:snRNA transcript_biotype:snRNA]	---	---
10838329	3	10838330	93789844	73	---	---	---	---
10838381	3	10838382	95514502	1070	---	---	---	---
10839508	3	10839509 /// 10839510	114627961	17060	GENSCAN00000011988 /// ENSRNOT00000015843 /// XM_006234894 /// XM_006234895 /// NM_053850 /// BC078766 /// FQ231949 /// M81681	cdna:genscan chromosome:Rnor_6.0:3:119561402:119577697:1 transcript_biotype:protein_coding /// biliverdin reductase A [gene_biotype:protein_coding transcript_biotype:protein_coding] /// PREDICTED: Rattus norvegicus biliverdin reductase A (Blvra), transcript variant X1, mRNA. /// PREDICTED: Rattus norvegicus biliverdin reductase A (Blvra), transcript variant X2, mRNA. /// Rattus norvegicus biliver…	biliverdin reductase A	Blvra
10841064	3	10841065	144109602	1644	GENSCAN00000051034	cdna:genscan chromosome:Rnor_6.0:3:149141075:149212933:1 transcript_biotype:protein_coding	---	---
10841412	3	10841413 /// 10841414 /// 10841415	146189071	1000	GENSCAN00000053399	cdna:genscan chromosome:Rnor_6.0:3:151199979:151200976:1 transcript_biotype:protein_coding	---	---
10842495	3	10842496 /// 10842497	160511282	2363	---	---	---	---
10843207	3	10843208	2406771	110	ENSRNOT00000054562	ncrna:novel chromosome:Rnor_6.0:3:1260459:1260569:-1 gene:ENSRNOG00000036451 gene_biotype:miRNA transcript_biotype:miRNA	---	---
10843380	3	10843381 /// 10843382 /// 10843383 /// 10843384 /// 10843385 /// 10843386 /// 10843387 /// 10843388 /// 10843389 /// 10843390 /// 10843391 /// 10843392 /// 10843393 /// 10843394 /// 10843395	3413206	7733	GENSCAN00000031017 /// ENSRNOT00000014445 /// XM_006233612 /// NM_001107818	cdna:genscan chromosome:Rnor_6.0:3:2465154:2471124:-1 transcript_biotype:protein_coding /// NADPH dependent diflavin oxidoreductase 1 [gene_biotype:protein_coding transcript_biotype:protein_coding] /// PREDICTED: Rattus norvegicus NADPH dependent diflavin oxidoreductase 1 (Ndor1), transcript variant X1, mRNA. /// Rattus norvegicus NADPH dependent diflavin oxidoreductase 1 (Ndor1), mRNA.	NADPH dependent diflavin oxidoreductase 1	Ndor1
10845378	3	10845379	37865415	987	GENSCAN00000026561	cdna:genscan chromosome:Rnor_6.0:3:42380983:42381970:1 transcript_biotype:protein_coding	---	---
10845384	3	10845385 /// 10845386 /// 10845387 /// 10845388 /// 10845389 /// 10845390 /// 10845391 /// 10845392 /// 10845393 /// 10845394 /// 10845395 /// 10845396	38866195	7344	GENSCAN00000059719 /// ENSRNOT00000041394 /// ENSRNOT00000078001 /// XM_006234201 /// XM_008761861 /// XR_352325 /// NM_019328 /// DQ092629 /// DQ092630 /// DQ092631 /// DQ092632 /// DQ092633 /// DQ092634 /// FQ222109 /// L08595 /// U01146 /// U72345	cdna:genscan chromosome:Rnor_6.0:3:43105917:43116817:-1 transcript_biotype:protein_coding /// nuclear receptor subfamily 4, group A, member 2 [gene_biotype:protein_coding transcript_biotype:protein_coding] /// nuclear receptor subfamily 4, group A, member 2 [gene_biotype:protein_coding transcript_biotype:protein_coding] /// PREDICTED: Rattus norvegicus nuclear receptor subfamily 4, group A, membe…	nuclear receptor subfamily 4, group A, member 2	Nr4a2
10846749	3	10846750	66726638	191	GENSCAN00000033609	cdna:genscan chromosome:Rnor_6.0:3:70943047:70981963:-1 transcript_biotype:protein_coding	---	---
10847072	3	10847073	71371559	932	ENSRNOT00000042725 /// NM_001000568	olfactory receptor 578 [gene_biotype:protein_coding transcript_biotype:protein_coding] /// Rattus norvegicus olfactory receptor 578 (Olr578), mRNA.	olfactory receptor 578	Olr578
10847223	3	10847224	74172005	953	ENSRNOT00000074631 /// NM_001000622	olfactory receptor 716 [gene_biotype:protein_coding transcript_biotype:protein_coding] /// Rattus norvegicus olfactory receptor 716 (Olr716), mRNA.	olfactory receptor 716	Olr716
10849137	3	10849138 /// 10849139 /// 10849140 /// 10849141 /// 10849142 /// 10849143 /// 10849144 /// 10849145 /// 10849146 /// 10849147 /// 10849148 /// 10849149 /// 10849150	108257801	4782	GENSCAN00000030214 /// ENSRNOT00000064982 /// ENSRNOT00000021008 /// ENSRNOT00000089433 /// XM_006234853 /// NM_001110811 /// EU220432	cdna:genscan chromosome:Rnor_6.0:3:113412119:113423149:-1 transcript_biotype:protein_coding /// serine incorporator 4 [gene_biotype:protein_coding transcript_biotype:protein_coding] /// serine incorporator 4 [gene_biotype:protein_coding transcript_biotype:protein_coding] /// serine incorporator 4 [gene_biotype:protein_coding transcript_biotype:protein_coding] /// PREDICTED: Rattus norvegicus seri…	serine incorporator 4	Serinc4
10850519	3	10850520	136274326	2201	GENSCAN00000052224	cdna:genscan chromosome:Rnor_6.0:3:141766089:141847770:-1 transcript_biotype:protein_coding	---	---
10850755	3	10850756 /// 10850757	142326013	2559	GENSCAN00000040618 /// ENSRNOT00000077580 /// ENSRNOT00000084722 /// ENSRNOT00000074295 /// XM_006235231 /// XM_006235234 /// NM_001244770 /// NM_001244768 /// NM_001244769 /// NM_001014050 /// BC079251 /// JF912497	cdna:genscan chromosome:Rnor_6.0:3:147477144:147490666:-1 transcript_biotype:protein_coding /// family with sequence similarity 110, member A [gene_biotype:protein_coding transcript_biotype:protein_coding] /// family with sequence similarity 110, member A [gene_biotype:protein_coding transcript_biotype:protein_coding] /// family with sequence similarity 110, member A [gene_biotype:protein_coding …	family with sequence similarity 110, member A	Fam110a
10851231	3	10851232 /// 10851233 /// 10851234 /// 10851235 /// 10851236 /// 10851237 /// 10851238 /// 10851239 /// 10851240 /// 10851241 /// 10851242 /// 10851243 /// 10851244 /// 10851245 /// 10851246 /// 10851247 /// 10851248 /// 10851249 /// 10851250	147436613	229788	GENSCAN00000019977 /// ENSRNOT00000079893 /// XM_001067659 /// XM_006235395 /// AB190506	cdna:genscan chromosome:Rnor_6.0:3:153101090:153195539:-1 transcript_biotype:protein_coding /// suppressor of glucose, autophagy associated 1 [gene_biotype:protein_coding transcript_biotype:protein_coding] /// PREDICTED: Rattus norvegicus suppressor of glucose, autophagy associated 1 (Soga1), mRNA. /// PREDICTED: Rattus norvegicus suppressor of glucose, autophagy associated 1 (Soga1), mRNA. /// R…	suppressor of glucose, autophagy associated 1	Soga1
10851599	3	10851600 /// 10851601 /// 10851602 /// 10851603 /// 10851604 /// 10851605 /// 10851606	155446146	18679	GENSCAN00000007564 /// ENSRNOT00000019386 /// NM_012649 /// FQ229218 /// M81786	cdna:genscan chromosome:Rnor_6.0:3:160874367:160891175:-1 transcript_biotype:protein_coding /// syndecan 4 [gene_biotype:protein_coding transcript_biotype:protein_coding] /// Rattus norvegicus syndecan 4 (Sdc4), mRNA. /// Rattus norvegicus TL0ADA48YL05 mRNA sequence. /// Rattus norvegicus ryudocan mRNA, complete cds.	syndecan 4	Sdc4
10852716	4	10852717 /// 10852718	2882580	991	GENSCAN00000028995 /// GENSCAN00000029000	cdna:genscan chromosome:Rnor_6.0:4:4045235:4052605:1 transcript_biotype:protein_coding /// cdna:genscan chromosome:Rnor_6.0:4:4052683:4053378:1 transcript_biotype:protein_coding	---	---
10855414	4	10855415	76862236	113	---	---	---	---
10855601	4	10855602 /// 10855603 /// 10855604 /// 10855605 /// 10855606 /// 10855607 /// 10855608 /// 10855609 /// 10855610 /// 10855611 /// 10855612	81619660	412601	GENSCAN00000051869 /// GENSCAN00000051879 /// GENSCAN00000056313 /// GENSCAN00000056315 /// ENSRNOT00000031365 /// ENSRNOT00000086473 /// NM_001134621 /// XM_008762908 /// XM_008762909 /// FQ212809	cdna:genscan chromosome:Rnor_6.0:4:83537381:83544420:1 transcript_biotype:protein_coding /// cdna:genscan chromosome:Rnor_6.0:4:83591167:83604549:1 transcript_biotype:protein_coding /// cdna:genscan chromosome:Rnor_6.0:4:83746228:83803424:1 transcript_biotype:protein_coding /// cdna:genscan chromosome:Rnor_6.0:4:83813986:83833987:1 transcript_biotype:protein_coding /// cAMP responsive element bin…	cAMP responsive element binding protein 5	Creb5
10855824	4	10855825	86625907	917	GENSCAN00000012536 /// ENSRNOT00000080536 /// NM_001008924 /// AY510292	cdna:genscan chromosome:Rnor_6.0:4:87943407:87944069:1 transcript_biotype:protein_coding /// vomeronasal 1 receptor 78 [gene_biotype:protein_coding transcript_biotype:protein_coding] /// Rattus norvegicus vomeronasal 1 receptor 78 (Vom1r78), mRNA. /// Rattus norvegicus vomeronasal V1r-type receptor V1rc36 mRNA, complete cds.	vomeronasal 1 receptor 78	Vom1r78
10856148	4	10856149	100131418	103	ENSRNOT00000087587	U6 spliceosomal RNA [gene_biotype:snRNA transcript_biotype:snRNA]	---	---
10856884	4	10856885 /// 10856886 /// 10856887	119706779	15994	GENSCAN00000013776 /// ENSRNOT00000021030 /// NM_001106603 /// FQ218957	cdna:genscan chromosome:Rnor_6.0:4:117243224:117252063:1 transcript_biotype:protein_coding /// chaperonin containing Tcp1, subunit 7 (eta) [gene_biotype:protein_coding transcript_biotype:protein_coding] /// Rattus norvegicus chaperonin containing Tcp1, subunit 7 (eta) (Cct7), mRNA. /// Rattus norvegicus TL0ABA48YM14 mRNA sequence.	chaperonin containing Tcp1, subunit 7 (eta)	Cct7
10857221	4	10857222	124312222	913	GENSCAN00000021144	cdna:genscan chromosome:Rnor_6.0:4:122073531:122223692:1 transcript_biotype:protein_coding	---	---
10858509	4	10858510	159003866	135	ENSRNOT00000083177	U4 spliceosomal RNA [gene_biotype:snRNA transcript_biotype:snRNA]	---	---
10858696	4	10858697 /// 10858698	160837688	155799	---	---	---	---
10859952	4	10859953 /// 10859954 /// 10859955 /// 10859956 /// 10859957 /// 10859958 /// 10859959 /// 10859960 /// 10859961 /// 10859962 /// 10859963 /// 10859964	5277656	56258	GENSCAN00000020931 /// ENSRNOT00000062026 /// XM_006235958 /// NM_001025148 /// BC078995	cdna:genscan chromosome:Rnor_6.0:4:6427669:6444982:-1 transcript_biotype:protein_coding /// polypeptide N-acetylgalactosaminyltransferase-like 5 [gene_biotype:protein_coding transcript_biotype:protein_coding] /// PREDICTED: Rattus norvegicus polypeptide N-acetylgalactosaminyltransferase-like 5 (Galntl5), transcript variant X1, mRNA. /// Rattus norvegicus polypeptide N-acetylgalactosaminyltransfer…	polypeptide N-acetylgalactosaminyltransferase-like 5	Galntl5
10862867	4	10862868 /// 10862869 /// 10862870 /// 10862871 /// 10862872	96649941	2302	GENSCAN00000041855 /// ENSRNOT00000007698 /// NM_024127 /// AB102787 /// AB102788 /// BC081795 /// FQ216523 /// L32591	cdna:genscan chromosome:Rnor_6.0:4:97774329:97784664:-1 transcript_biotype:protein_coding /// growth arrest and DNA-damage-inducible, alpha [gene_biotype:protein_coding transcript_biotype:protein_coding] /// Rattus norvegicus growth arrest and DNA-damage-inducible, alpha (Gadd45a), mRNA. /// Rattus norvegicus Gadd45a mRNA for growth arrest and DNA-damage-inducible 45 alpha, complete cds, strain:F…	growth arrest and DNA-damage-inducible, alpha	Gadd45a
10863028	4	10863029	102453447	431	GENSCAN00000018485 /// L17078	cdna:genscan chromosome:Rnor_6.0:3:17866852:17867346:1 transcript_biotype:protein_coding /// Rattus norvegicus NGF-binding Ig rearranged L-chain mRNA, V-region, partial cds.	---	---
10863523	4	10863524 /// 10863525 /// 10863526 /// 10863527 /// 10863528 /// 10863529 /// 10863530 /// 10863531 /// 10863532 /// 10863533 /// 10863534 /// 10863535 /// 10863536 /// 10863537 /// 10863538 /// 10863539 /// 10863540 /// 10863541	117581958	92784	GENSCAN00000016096 /// ENSRNOT00000015296 /// XM_006224966 /// XM_006224967 /// XR_345910 /// XM_006224968 /// XM_002726424 /// XM_006224969 /// XM_006236792 /// XM_008763094 /// XM_008763095 /// XR_353411 /// XM_006236793 /// XM_001057850 /// XM_006236794	cdna:genscan chromosome:Rnor_6.0:4:115066507:115110499:-1 transcript_biotype:protein_coding /// tet methylcytosine dioxygenase 3 [gene_biotype:protein_coding transcript_biotype:protein_coding] /// PREDICTED: Rattus norvegicus tet methylcytosine dioxygenase 3 (Tet3), transcript variant X1, mRNA. /// PREDICTED: Rattus norvegicus tet methylcytosine dioxygenase 3 (Tet3), transcript variant X2, mRNA. …	tet methylcytosine dioxygenase 3	Tet3
10864523	4	10864524	142123880	110	ENSRNOT00000079408	U6 spliceosomal RNA [gene_biotype:snRNA transcript_biotype:snRNA]	---	---
10866957	4	10866958	184238988	103	---	---	---	---
10867364	5	10867365 /// 10867366 /// 10867367	11427177	1000	GENSCAN00000057620	cdna:genscan chromosome:Rnor_6.0:5:11664179:11664532:1 transcript_biotype:protein_coding	---	---
10868302	5	10868303	58166155	2403	---	---	---	---
10869841	5	10869842	107648518	108	GENSCAN00000059604 /// ENSRNOT00000058387 /// XM_001053590 /// XM_008776000 /// XM_006238379 /// XM_233144	cdna:genscan chromosome:Rnor_6.0:5:106490567:106728992:1 transcript_biotype:protein_coding /// focadhesin [gene_biotype:protein_coding transcript_biotype:protein_coding] /// PREDICTED: Rattus norvegicus focadhesin (Focad), transcript variant X1, mRNA. /// PREDICTED: Rattus norvegicus focadhesin (Focad), transcript variant X2, mRNA. /// PREDICTED: Rattus norvegicus focadhesin (Focad), transcript v…	focadhesin	Focad
10873790	5	10873791	162119780	296	GENSCAN00000005553	cdna:genscan chromosome:Rnor_6.0:5:161924619:161926093:1 transcript_biotype:protein_coding	---	---
10874086	5	10874087 /// 10874088 /// 10874089 /// 10874090 /// 10874091 /// 10874092 /// 10874093 /// 10874094	166620538	29615	GENSCAN00000059317 /// ENSRNOT00000055562 /// XM_006239436 /// NM_001173388 /// BC098773	cdna:genscan chromosome:Rnor_6.0:5:166483952:166600337:1 transcript_biotype:protein_coding /// catenin, beta-interacting protein 1 [gene_biotype:protein_coding transcript_biotype:protein_coding] /// PREDICTED: Rattus norvegicus catenin, beta-interacting protein 1 (Ctnnbip1), transcript variant X1, mRNA. /// Rattus norvegicus catenin, beta-interacting protein 1 (Ctnnbip1), mRNA. /// Rattus norvegi…	catenin, beta-interacting protein 1	Ctnnbip1
10875089	5	10875090	8656695	42	GENSCAN00000035679 /// ENSRNOT00000008480 /// XM_008763498 /// XM_006237775 /// XM_008763499 /// XM_008763500 /// XM_006237776 /// XM_008763501 /// XM_006237777 /// XM_006237767 /// XR_592374 /// XM_008763502 /// XM_008763503 /// XM_008763504 /// XM_008763505 /// XM_008763506 /// XM_006237763 /// XM_006237778 /// NM_001191864	cdna:genscan chromosome:Rnor_6.0:5:8761913:8855621:-1 transcript_biotype:protein_coding /// centrosome and spindle pole associated protein 1 [gene_biotype:protein_coding transcript_biotype:protein_coding] /// PREDICTED: Rattus norvegicus centrosome and spindle pole associated protein 1 (Cspp1), transcript variant X1, mRNA. /// PREDICTED: Rattus norvegicus centrosome and spindle pole associated pr…	centrosome and spindle pole associated protein 1	Cspp1
10875294	5	10875295 /// 10875296 /// 10875297 /// 10875298 /// 10875299	17415116	22642	GENSCAN00000001450 /// ENSRNOT00000080197 /// ENSRNOT00000061780 /// NM_001109356	cdna:genscan chromosome:Rnor_6.0:5:16975469:17046089:-1 transcript_biotype:protein_coding /// short chain dehydrogenase/reductase family 16C, member 6 [gene_biotype:protein_coding transcript_biotype:protein_coding] /// short chain dehydrogenase/reductase family 16C, member 6 [gene_biotype:protein_coding transcript_biotype:protein_coding] /// Rattus norvegicus short chain dehydrogenase/reductase f…	short chain dehydrogenase/reductase family 16C, member 6 [Source:RGD Symbol;Acc:1562060] /// short chain dehydrogenase/reductase family 16C, member 6	Sdr16c6 /// Sdr16c6
10880562	5	10880563	153544715	495	---	---	---	---
10883785	6	10883786 /// 10883787 /// 10883788 /// 10883789 /// 10883790 /// 10883791 /// 10883792 /// 10883793 /// 10883794 /// 10883795 /// 10883796	41309313	6399	GENSCAN00000012341 /// ENSRNOT00000079185 /// ENSRNOT00000007259 /// XM_006239907 /// XM_006239908 /// NM_012615 /// NM_001302083 /// BC078882 /// J04791 /// M16982	cdna:genscan chromosome:Rnor_6.0:6:42854928:42858426:1 transcript_biotype:protein_coding /// ornithine decarboxylase 1 [gene_biotype:protein_coding transcript_biotype:protein_coding] /// ornithine decarboxylase 1 [gene_biotype:protein_coding transcript_biotype:protein_coding] /// PREDICTED: Rattus norvegicus ornithine decarboxylase 1 (Odc1), transcript variant X3, mRNA. /// PREDICTED: Rattus norv…	ornithine decarboxylase 1	Odc1
10885191	6	10885192	95082684	230	ENSRNOT00000042226 /// XM_006225795 /// XM_006240216	hypothetical protein LOC100361944 [gene_biotype:processed_pseudogene transcript_biotype:processed_pseudogene] /// PREDICTED: Rattus norvegicus hypothetical protein LOC100361944 (LOC100361944), mRNA. /// PREDICTED: Rattus norvegicus hypothetical protein LOC100361944 (LOC100361944), mRNA.	hypothetical protein LOC100361944 [Source:RGD Symbol;Acc:2319136] /// hypothetical protein LOC100361944	LOC100361944 /// LOC100361944
10887078	6	10887079	134404690	81	rno-mir-376a /// NR_032128	MI0003545 Rattus norvegicus miR-376a stem-loop /// Rattus norvegicus microRNA 376a (Mir376a), microRNA.	microRNA 376a	Mir376a
10887270	6	10887271 /// 10887272 /// 10887273 /// 10887274 /// 10887275 /// 10887276 /// 10887277 /// 10887278 /// 10887279 /// 10887280	135997472	25134	GENSCAN00000014844 /// ENSRNOT00000010906 /// ENSRNOT00000077770 /// NM_001108724 /// XM_006240596	cdna:genscan chromosome:Rnor_6.0:6:135668157:135715075:1 transcript_biotype:protein_coding /// Tnf receptor-associated factor 3 [gene_biotype:protein_coding transcript_biotype:protein_coding] /// Tnf receptor-associated factor 3 [gene_biotype:protein_coding transcript_biotype:protein_coding] /// Rattus norvegicus Tnf receptor-associated factor 3 (Traf3), mRNA. /// PREDICTED: Rattus norvegicus Tnf…	Tnf receptor-associated factor 3	Traf3
10887943	6	10887944	2255828	418	GENSCAN00000047680	cdna:genscan chromosome:Rnor_6.0:6:2068227:2117697:-1 transcript_biotype:protein_coding	---	---
10887945	6	10887946	2267854	418	GENSCAN00000047680	cdna:genscan chromosome:Rnor_6.0:6:2068227:2117697:-1 transcript_biotype:protein_coding	---	---
10888366	6	10888367	13777540	340	GENSCAN00000029226	cdna:genscan chromosome:Rnor_6.0:6:13611641:13612006:-1 transcript_biotype:protein_coding	---	---
10891520	6	10891521 /// 10891522 /// 10891523 /// 10891524 /// 10891525 /// 10891526 /// 10891527 /// 10891528 /// 10891529	122600156	132658	GENSCAN00000038773 /// GENSCAN00000038789 /// ENSRNOT00000005175 /// XM_008764847 /// AF196965 /// AF385401 /// NM_023096	cdna:genscan chromosome:Rnor_6.0:6:122460354:122490348:-1 transcript_biotype:protein_coding /// cdna:genscan chromosome:Rnor_6.0:6:122420121:122436227:-1 transcript_biotype:protein_coding /// potassium channel, two pore domain subfamily K, member 10 [gene_biotype:protein_coding transcript_biotype:protein_coding] /// PREDICTED: Rattus norvegicus potassium channel, subfamily K, member 10 (Kcnk10), …	potassium channel, two pore domain subfamily K, member 10	Kcnk10
10892387	6	10892388 /// 10892389 /// 10892390 /// 10892391 /// 10892392 /// 10892393 /// 10892394 /// 10892395 /// 10892396 /// 10892397 /// 10892398 /// 10892399 /// 10892400 /// 10892401 /// 10892402 /// 10892403 /// 10892404 /// 10892405 /// 10892406	137963225	44373	GENSCAN00000035334 /// GENSCAN00000035357 /// ENSRNOT00000019689 /// XM_006240658 /// XM_008764929 /// XM_008764930 /// XM_006240659 /// XM_008764931 /// XM_008764932 /// NM_001106761	cdna:genscan chromosome:Rnor_6.0:6:137798301:137808259:-1 transcript_biotype:protein_coding /// cdna:genscan chromosome:Rnor_6.0:6:137765397:137782358:-1 transcript_biotype:protein_coding /// BRF1, RNA polymerase III transcription initiation factor 90 subunit [gene_biotype:protein_coding transcript_biotype:protein_coding] /// PREDICTED: Rattus norvegicus BRF1, RNA polymerase III transcription ini…	BRF1, RNA polymerase III transcription initiation factor 90 subunit	Brf1
10892646	6	10892647	142501911	380	GENSCAN00000054382 /// ENSRNOT00000044381	cdna:genscan chromosome:Rnor_6.0:6:142992805:142993287:-1 transcript_biotype:protein_coding /// mCG1038839-like [gene_biotype:protein_coding transcript_biotype:protein_coding]	mCG1038839-like [Source:RGD Symbol;Acc:2323067]	LOC100359978
10893305	7	10893306 /// 10893307 /// 10893308	2809338	1638	GENSCAN00000054822	cdna:genscan chromosome:Rnor_6.0:7:5780506:5786945:1 transcript_biotype:protein_coding	---	---
10893317	7	10893318	3734107	935	GENSCAN00000054829 /// ENSRNOT00000043749 /// NM_001001359 /// NM_001001358	cdna:genscan chromosome:Rnor_6.0:7:5624748:5658405:1 transcript_biotype:protein_coding /// olfactory receptor 990 [gene_biotype:protein_coding transcript_biotype:protein_coding] /// Rattus norvegicus olfactory receptor 910 (Olr910), mRNA. /// Rattus norvegicus olfactory receptor 883 (Olr883), mRNA.	olfactory receptor 910 /// olfactory receptor 883	Olr910 /// Olr883
10894159	7	10894160	12618479	1060	GENSCAN00000013242	cdna:genscan chromosome:Rnor_6.0:7:14068577:14071030:1 transcript_biotype:protein_coding	---	---
10894244	7	10894245 /// 10894246	14067054	174835	---	---	---	---
10894421	7	10894422 /// 10894423	17975048	186329	GENSCAN00000017475 /// XR_601662	cdna:genscan chromosome:Rnor_6.0:7:18890899:18891309:1 transcript_biotype:protein_coding /// PREDICTED: Rattus norvegicus olfactory receptor pseudogene 1097 (Olr1097-ps), misc_RNA.	olfactory receptor pseudogene 1097	Olr1097-ps
10900101	7	10900102	8465001	968	GENSCAN00000039852 /// ENSRNOT00000011176 /// NM_001000062	cdna:genscan chromosome:Rnor_6.0:7:9539686:9630611:-1 transcript_biotype:protein_coding /// olfactory receptor 1072 [gene_biotype:protein_coding transcript_biotype:protein_coding] /// Rattus norvegicus olfactory receptor 1072 (Olr1072), mRNA.	olfactory receptor 1072	Olr1072
10900592	7	10900593 /// 10900594 /// 10900595 /// 10900596 /// 10900597 /// 10900598 /// 10900599 /// 10900600	11061651	8269	GENSCAN00000024898 /// ENSRNOT00000060698 /// XM_006240911 /// XM_006240912 /// XM_006240913 /// XM_006240914 /// XM_008765097 /// NM_001191577	cdna:genscan chromosome:Rnor_6.0:7:12416060:12430038:-1 transcript_biotype:protein_coding /// midnolin [gene_biotype:protein_coding transcript_biotype:protein_coding] /// PREDICTED: Rattus norvegicus midnolin (Midn), transcript variant X1, mRNA. /// PREDICTED: Rattus norvegicus midnolin (Midn), transcript variant X2, mRNA. /// PREDICTED: Rattus norvegicus midnolin (Midn), transcript variant X3, m…	midnolin	Midn
10900841	7	10900842 /// 10900843 /// 10900844 /// 10900845	11736243	18436	ENSRNOT00000080491 /// ENSRNOT00000087038 /// NM_133390 /// AB047637	gonadotropin inducible ovarian transcription factor 1 [gene_biotype:protein_coding transcript_biotype:protein_coding] /// gonadotropin inducible ovarian transcription factor 1 [gene_biotype:protein_coding transcript_biotype:protein_coding] /// Rattus norvegicus zinc finger protein 347 (Zfp347), mRNA. /// Rattus norvegicus GIOT2 alpha mRNA for gonadotropin inducible ovarian transcription factor 2 …	gonadotropin inducible ovarian transcription factor 1 /// zinc finger protein 347	Giot1 /// Zfp347
10901166	7	10901167 /// 10901168 /// 10901169 /// 10901170 /// 10901171 /// 10901172 /// 10901173 /// 10901174 /// 10901175	16261621	6231	GENSCAN00000017479 /// ENSRNOT00000010031 /// NM_199115 /// AY393999 /// BC078944	cdna:genscan chromosome:Rnor_6.0:7:18599790:18633903:-1 transcript_biotype:protein_coding /// angiopoietin-like 4 [gene_biotype:protein_coding transcript_biotype:protein_coding] /// Rattus norvegicus angiopoietin-like 4 (Angptl4), mRNA. /// Rattus norvegicus angiopoietin-like protein 4 mRNA, complete cds. /// Rattus norvegicus angiopoietin-like 4, mRNA (cDNA clone MGC:93779 IMAGE:7109431), comple…	angiopoietin-like 4	Angptl4
10903261	7	10903262 /// 10903263	71037479	612	GENSCAN00000045530	cdna:genscan chromosome:Rnor_6.0:7:74291613:74312799:-1 transcript_biotype:protein_coding	---	---
10907062	7	10907063 /// 10907064 /// 10907065 /// 10907066 /// 10907067 /// 10907068 /// 10907069 /// 10907070 /// 10907071 /// 10907072 /// 10907073 /// 10907074 /// 10907075 /// 10907076 /// 10907077 /// 10907078 /// 10907079 /// 10907080 /// 10907081	137677727	14810	GENSCAN00000045863 /// ENSRNOT00000082375 /// XR_593620 /// XM_008765698 /// XM_008765699 /// XM_008765700 /// NM_001013950 /// BC089929	cdna:genscan chromosome:Rnor_6.0:7:140585832:140600620:-1 transcript_biotype:protein_coding /// limb region 1 like [gene_biotype:protein_coding transcript_biotype:protein_coding] /// PREDICTED: Rattus norvegicus limb region 1 like (Lmbr1l), transcript variant X1, misc_RNA. /// PREDICTED: Rattus norvegicus limb region 1 like (Lmbr1l), transcript variant X2, mRNA. /// PREDICTED: Rattus norvegicus l…	limb development membrane protein 1-like	Lmbr1l
10908682	8	10908683 /// 10908684 /// 10908685 /// 10908686 /// 10908687 /// 10908688 /// 10908689 /// 10908690 /// 10908691	25172614	113632	GENSCAN00000052881 /// GENSCAN00000052885 /// GENSCAN00000052887 /// ENSRNOT00000009342 /// XM_006242726 /// XM_006242727 /// NM_001014088 /// BC083816 /// BC099214	cdna:genscan chromosome:Rnor_6.0:8:26650224:26671579:1 transcript_biotype:protein_coding /// cdna:genscan chromosome:Rnor_6.0:8:26689669:26733066:1 transcript_biotype:protein_coding /// cdna:genscan chromosome:Rnor_6.0:8:26742677:26757827:1 transcript_biotype:protein_coding /// endonuclease/exonuclease/phosphatase family domain containing 1 [gene_biotype:protein_coding transcript_biotype:protein_…	endonuclease/exonuclease/phosphatase family domain containing 1	Eepd1
10909145	8	10909146	40351483	863	OTTRNOT00000001647 /// OTTRNOT00000001647 /// OTTRNOT00000001649 /// OTTRNOT00000001649 /// GENSCAN00000000022 /// GENSCAN00000039270 /// GENSCAN00000039275 /// GENSCAN00000039275 /// GENSCAN00000039284 /// GENSCAN00000039284 /// GENSCAN00000045192 /// GENSCAN00000045192 /// GENSCAN00000045197 /// GENSCAN00000045198 /// GENSCAN00000045198 /// ENSRNOT00000074963 /// ENSRNOT00000074963 /// ENSRNOT0…	olfactory receptor 1220[gene_biotype:protein_coding transcript_biotype:protein_coding] /// olfactory receptor 1220[gene_biotype:protein_coding transcript_biotype:protein_coding] /// olfactory receptor 1223[gene_biotype:protein_coding transcript_biotype:protein_coding] /// olfactory receptor 1223[gene_biotype:protein_coding transcript_biotype:protein_coding] /// cdna:genscan chromosome:Rnor_6.0:3:…	olfactory receptor 1220 /// olfactory receptor 143-like /// olfactory receptor 143-like /// olfactory receptor 698 /// similar to olfactory receptor Olr1223 /// olfactory receptor 143-like /// olfactory receptor 143-like /// olfactory receptor 143-like /// olfactory receptor 1223 /// olfactory receptor 1225	Olr1220 /// LOC100910822 /// LOC100911999 /// Olr698 /// LOC685016 /// LOC103693049 /// LOC102554388 /// LOC100912317 /// Olr1223 /// Olr1225
10909747	8	10909748 /// 10909749 /// 10909750 /// 10909751 /// 10909752 /// 10909753 /// 10909754 /// 10909755 /// 10909756 /// 10909757	49267086	15834	GENSCAN00000049868 /// ENSRNOT00000025232 /// BC097995 /// NM_001025277	cdna:genscan chromosome:Rnor_6.0:8:50559492:50588614:1 transcript_biotype:protein_coding /// BUD13 homolog (S. cerevisiae) [gene_biotype:protein_coding transcript_biotype:protein_coding] /// Rattus norvegicus BUD13 homolog (S. cerevisiae), mRNA (cDNA clone MGC:116139 IMAGE:7446660), complete cds. /// Rattus norvegicus BUD13 homolog (Bud13), mRNA.	BUD13 homolog	Bud13
10910058	8	10910059 /// 10910060 /// 10910061 /// 10910062 /// 10910063	57982743	1372	GENSCAN00000049704	cdna:genscan chromosome:Rnor_6.0:8:59039321:59040531:1 transcript_biotype:protein_coding	---	---
10918672	8	10918673	78089285	341	GENSCAN00000028866 /// ENSRNOT00000017015	cdna:genscan chromosome:Rnor_6.0:8:79998981:80105598:-1 transcript_biotype:protein_coding /// ensembl:novel chromosome:Rnor_6.0:8:80003294:80003635:-1 gene:ENSRNOG00000012758 gene_biotype:processed_pseudogene transcript_biotype:processed_pseudogene	---	---
10919862	8	10919863	110682943	117	ENSRNOT00000053061	5S ribosomal RNA [gene_biotype:rRNA transcript_biotype:rRNA]	---	---
10921268	9	10921269	1952409	1064	---	---	---	---
10922623	9	10922624 /// 10922625 /// 10922626 /// 10922627 /// 10922628 /// 10922629 /// 10922630 /// 10922631 /// 10922632 /// 10922633 /// 10922634 /// 10922635	36087021	39394	GENSCAN00000041345 /// ENSRNOT00000077566 /// ENSRNOT00000052054 /// ENSRNOT00000089899 /// ENSRNOT00000079735 /// ENSRNOT00000088239 /// XM_006226801 /// XR_589219 /// XM_008758010 /// XM_008758011 /// XM_008758012 /// XM_006226802 /// XM_008758013 /// XM_006244859 /// XR_594349 /// XM_008767048 /// XM_008767049 /// XM_008767050 /// XM_006244860 /// XM_008767051 /// BC083640	cdna:genscan chromosome:Rnor_6.0:9:43682727:43787934:1 transcript_biotype:protein_coding /// von Willebrand factor A domain containing 3B [gene_biotype:processed_transcript transcript_biotype:processed_transcript] /// von Willebrand factor A domain containing 3B [gene_biotype:processed_transcript transcript_biotype:processed_transcript] /// von Willebrand factor A domain containing 3B [gene_bioty…	von Willebrand factor A domain containing 3B [Source:RGD Symbol;Acc:1562560] /// von Willebrand factor A domain containing 3B	Vwa3b /// Vwa3b
10924843	9	10924844 /// 10924845 /// 10924846 /// 10924847 /// 10924848 /// 10924849 /// 10924850 /// 10924851 /// 10924852	84528679	61526	GENSCAN00000006778 /// ENSRNOT00000066440 /// ENSRNOT00000085332 /// XM_006245373 /// XM_006245375 /// XM_006245374 /// NM_001106924 /// FQ232683	cdna:genscan chromosome:Rnor_6.0:9:92860030:92893416:1 transcript_biotype:protein_coding /// calcium binding protein 39 [gene_biotype:protein_coding transcript_biotype:protein_coding] /// calcium binding protein 39 [gene_biotype:protein_coding transcript_biotype:protein_coding] /// PREDICTED: Rattus norvegicus calcium binding protein 39 (Cab39), transcript variant X1, mRNA. /// PREDICTED: Rattus …	calcium binding protein 39	Cab39
10926993	9	10926994	21014793	162	ENSRNOT00000090563	U1 spliceosomal RNA [gene_biotype:snRNA transcript_biotype:snRNA]	---	---
10927377	9	10927378	35492749	470	ENSRNOT00000021956 /// XM_006244758 /// XM_008766995 /// XM_006244759 /// XM_006244760 /// XM_008766996 /// XM_008766997 /// NM_001106902	sema domain, immunoglobulin domain (Ig), transmembrane domain (TM) and short cytoplasmic domain, (semaphorin) 4C [gene_biotype:protein_coding transcript_biotype:protein_coding] /// PREDICTED: Rattus norvegicus sema domain, immunoglobulin domain (Ig), transmembrane domain (TM) and short cytoplasmic domain, (semaphorin) 4C (Sema4c), transcript variant X1, mRNA. /// PREDICTED: Rattus norvegicus sema…	sema domain, immunoglobulin domain (Ig), transmembrane domain (TM) and short cytoplasmic domain, (semaphorin) 4C	Sema4c
10927699	9	10927700	42474896	2195	GENSCAN00000014178	cdna:genscan chromosome:Rnor_6.0:9:50077527:50079755:-1 transcript_biotype:protein_coding	---	---
10928976	9	10928977	74087089	688	GENSCAN00000015721	cdna:genscan chromosome:Rnor_6.0:9:82001036:82017327:-1 transcript_biotype:protein_coding	---	---
10934978	X	10934979	122470567	432	GENSCAN00000051485	cdna:genscan chromosome:Rnor_6.0:X:105821334:105835682:1 transcript_biotype:protein_coding	---	---
10935829	X	10935830	158348507	81	rno-mir-224 /// ENSRNOT00000088901 /// NR_032111	MI0003483 Rattus norvegicus miR-224 stem-loop /// microRNA mir-224 [gene_biotype:miRNA transcript_biotype:miRNA] /// Rattus norvegicus microRNA 224 (Mir224), microRNA.	microRNA mir-224 [Source:RGD Symbol;Acc:2325530] /// microRNA 224	Mir224 /// Mir224
[truncated: 5 more rows]

## Sheet: CPMP_8h
Transcript Cluster ID	Chromosome	Exon Probe Set ID	Transcript Cluster Start	Transcript Cluster Length	Transcript ID	Transcript Description	Gene Title	Gene Symbol
[truncated: 232 more rows]

## Sheet: CPMP_12h
Transcript Cluster ID	Chromosome	Exon Probe Set ID	Transcript Cluster Start	Transcript Cluster Length	Transcript ID	Transcript Description	Gene Title	Gene Symbol
[truncated: 224 more rows]

[truncated: 5 more sheets: CPMP_24-48h, ICMP_2-4-6h, ICMP_8h, ICMP_12h, ICMP_24-48h]
